# Supplementary material for: Analgesic effects of lappaconitine in leukemia bone pain in a mouse model
Source: PeerJ. 2015 May 7;3:e936. doi: 10.7717/peerj.936 (PMC4435501; doi:10.7717/peerj.936)
Supplement: Supplemental Information 1 [file peerj-03-936-s001.xls]

## Sheet: normal group
weight/g	No.1	No.2	No.3	No.4	No.5	No.6	No.7
0d	26	24.8	22.9	25.5	24.3	28.3	24.4
1d	26.4	26	24.5	26.3	25.6	29.7	25.2
3d	26.9	25.5	23.9	23.7	26.1	29.1	27.8
5d	29.5	26.3	24.6	26.2	27.2	31.6	28.3
7d	31.5	27.3	25.9	27.1	27.7	30.7	29
9d	30.6	26.4	27.5	26.9	27.5	32.6	29.3
11d	32	27.3	27.9	28.5	27.9	32.3	20.5
13d	32	26.8	26.2	27.8	28.3	34.3	29.9
15d	31.9	26.9	26.9	27.5	28.4	33.1	29.5
17d	33	27.2	28.3	29.1	30.3	35.3	30
19d	32.7	27	28.4	27.6	27.3	34.4	29.8
21d	33	27.5	29.6	27.8	27.7	34.3	29.1

## Sheet: NS group
weight/g	No.1	No.2	No.3	No.4	No.5	No.6	No.7	No.8
0d	23.9	22.5	23.4	23.8	25.7	24.3	24	24.4
1d	24.3	23.2	26.3	24.4	26.2	26	24.8	25
3d	25.5	22.3	24.5	24	26	26.5	26.7	26.2
5d	24.3	22	23.3	23.6	24.9	24.6	24.6	24.8
7d	25.6	22.8	25.8	24.5	26.6	26.8	29	26.6
9d	26.3	22.7	27.1	25.5	28.3	27.2	28.4	28.3
11d	26.6	25	27	24.7	28.2	28.6	30	28.2
13d	25.2	24.7	25.5	25	29.3	27.2	30.3	27
15d	26.9	23.9	26.2	24.8	29.7	27	31.5	28.2
17d	27.6	23.6	27.2	25.8	31.7	27.9	32.3	29.2
19d	26.8	23.3	26.4	25	30	27.4	29.2	29.5
21d	29.7	23.4	25.1	26.6	29.8	28.5	32	31.1

## Sheet: K562 cells+Lappaconitine group
weight/g	No.1	No.2	No.3	No.4	No.5	No.6	No.7	No.8	No.9	No.10
0d	25.6	22.5	21	21.7	24.6	27	25.6	25.6	22.5	24.6
1d	24.3	22.4	22.3	22.7	24.2	26	24.8	26.1	23.9	24.5
3d	25.2	22.8	22.1	23.2	24.9	27.3	25	27.3	24.9	25.3
5d	24.2	22.7	21.2	22.6	24.6	24.4	25.2	25.1	24.2	25.2
7d	26.9	24.4	23.3	25.8	27	28.7	26.8	27.2	25.7	26.1
9d	28.1	24.5	23.3	26.3	27.4	29.3	27.3	28.7	26.7	26.1
11d	26.7	24.7	23.7	24.8	25.6	29.6	26.8	28.9	27	26.7
13d	27.3	24.5	23.2	24	25.7	30.2	25.8	28.3	26.5	26.2
15d	27.3	23.9	22.9	25.7	26.3	31	26.8	29	26.7	26.4
17d	28.7	25.1	25.2	26.9	27.2	31.5	27.9	28.5	27.7	26.2
19d	27.7	25.4	23.9	24.5	26	31.6	26.8	28.1	26.8	26.6
21d	20	27.2	25.6	27.7	27.5	29.2	32.2	30.6	27.9	28.6

## Sheet: K562 cells group
weight/g	No.1	No.2	No.3	No.4	No.5	No.6	No.7	No.8	No.9
0d	21.5	23.3	25.4	23.1	27.3	22.7	20.5	24.1	22.8
1d	22.8	24.3	26	24.1	29.6	22.7	22.6	25.2	24.3
3d	24	25.8	24.1	23.7	28.7	22.5	23.9	24.7	24.3
5d	23.8	25.4	22.6	22.6	27.9	22.4	24.1	22.7	23.4
7d	25.7	27.5	24.3	23.2	30	22.7	25.3	24.7	25.2
9d	26.9	28.6	24.8	24.8	31.8	23.7	28.7	25.1	26.7
11d	27.8	28.3	26.1	24.3	31	24.5	27.8	24.6	26.3
13d	27.2	27.7	24.6	24.8	30.3	24.1	27.4	23.7	25.8
15d	27.9	27.7	26.6	24.5	32.6	24.1	29	24.3	26.7
17d	28	29.7	27.8	26.1	33.8	25.4	29.1	25.5	27.2
19d	28.4	29.2	27	25.9	31.8	25.3	27.3	24.1	26.4
21d	29.2	30.4	27.8	27.3	34.1	25.7	29.8	25.2	29.3
