# Supplementary material for: Analgesic effects of lappaconitine in leukemia bone pain in a mouse model
Source: PeerJ. 2015 May 7;3:e936. doi: 10.7717/peerj.936 (PMC4435501; doi:10.7717/peerj.936)
Supplement: Supplemental Information 3 — Raw data for Fig 3 [file peerj-03-936-s003.xlsx]

## Sheet: 第三批
normal group	NO.1	NO.2	NO.3	NO.4	NO.5	NO.6	NO.7	NO.8	NO.9	NO.10
before 3d	36°	34°	34°	28°	28°	32°	32°	34°	32°	23°
before 2d	34°	28°	34°	32°	36°	36°	36°	38°	34°	34°
before 1d	36°	30°	36°	32°	34°	34°	36°	38°	36°	36°
1d	38°	32°	36°	32°	32°	34°	38°	38°	36°	34°
3d	38°	32°	36°	32°	32°	36°	38°	38°	36°	32°
5d	40°	36°	36°	32°	36°	36°	36°	38°	36°	34°
7d	40°	36°	38°	32°	38°	38°	36°	38°	36°	32°
9d	38°	34°	36°	34°	36°	36°	38°	38°	38°	32°
11d	40°	36°	36°	36°	38°	38°	36°	38°	38°	34°
13d	40°	38°	36°	36°	36°	38°	38°	36°	36°	38°
15d	40°	38°	36°	36°	36°	38°	36°	38°	38°	40°
0.5h	38°	36°	36°	36°	36°	38°	38°	38°	36°	38°
2.5h	40°	36°	36°	36°	36°	38°	38°	38°	36°	38°
4h	40°	34°	36°	34°	36°	38°	38°	38°	36°	36°
17d	38°	36°	36°	36°	34°	36°	36°	36°	36°	38°
0.5h	38°	34°	36°	34°	36°	36°	36°	36°	36°	36°
2.5h	36°	37°	36°	36°	36°	38°	38°	36°	38°	38°
4h	38°	34°	36°	36°	36°	36°	36°	38°	36°	36°
19d	38°	36°	38°	36°	36°	38°	38°	38°	36°	38°
0.5h	38°	36°	38°	38°	36°	36°	38°	38°	38°	38°
2.5h	38°	36°	38°	36°	36°	38°	38°	36°	38°	38°
4h	38°	36°	38°	36°	38°	38°	36°	36°	36°	38°
21d	38°	36°	36°	36°	36°	36°	38°	36°	36°	36°
0.5h	38°	36°	38°	38°	36°	36°	38°	36°	38°	36°
2.5h	38°	36°	36°	36°	36°	36°	38°	36°	38°	36°
4h	38°	36°	38°	36°	36°	38°	38°	38°	36°	38°
NS group	NO.1	NO.2	NO.3	NO.4	NO.5	NO.6	NO.7	NO.8	NO.9	NO.10
before 3d	30°	38°	32°	34°	30°	30°	28°	34°	36°	30°
before 2d	38°	34°	32°	34°	32°	30°	32°	32°	34°	32°
before 1d	36°	36°	36°	34°	34°	34°	32°	34°	38°	36°
1d	38°	32°	36°	34°	32°	34°	34°	34°	38°	36°
3d	38°	32°	36°	36°	36°	38°	38°	36°	38°	36°
5d	36°	38°	36°	40°	36°	38°	36°	38°	40°	38°
7d	36°	36°	40°	38°	36°	36°	34°	38°	36°	36°
9d	40°	36°	40°	38°	36°	36°	38°	36°	48°	38°
11d	38°	36°	38°	34°	36°	36°	36°	36°	38°	38°
13d	38°	36°	36°	36°	38°	36°	38°	36°	36°	36°
15d	38°	36°	36°	38°	36°	40°	36°	38°	36°	38°
0.5h	38°	36°	38°	36°	36°	40°	36°	36°	36°	36°
2.5h	36°	36°	36°	36°	38°	40°	36°	36°	36°	38°
4h	38°	36°	36°	36°	34°	40°	36°	38°	36°	38°
17d	38°	38°	38°	36°	36°	38°	36°	38°	36°	38°
0.5h	38°	36°	36°	36°	34°	38°	36°	38°	38°	36°
2.5h	38°	36°	38°	36°	36°	38°	36°	38°	38°	38°
4h	38°	38°	36°	36°	36°	38°	36°	36°	36°	36°
19d	38°	36°	36°	36°	36°	40°	36°	38°	38°	38°
0.5h	38°	36°	36°	36°	36°	38°	38°	38°	38°	38°
2.5h	38°	36°	36°	36°	38°	38°	38°	36°	38°	38°
4h	38°	36°	36°	36°	36°	38°	38°	36°	36°	36°
21d	38°	36°	38°	36°	38°	36°	36°	38°	38°	38°
0.5h	38°	36°	36°	38°	36°	36°	38°	38°	36°	38°
2.5h	38°	36°	38°	36°	38°	38°	38°	36°	38°	38°
4h	38°	36°	36°	36°	36°	36°	36°	38°	36°	38°
lappaconitine group	NO.1	NO.2	NO.3	NO.4	NO.5	NO.6	NO.7	NO.8	NO.9	NO.10
before 3d	30°	34°	34°	30°	32°	36°	32°	36°	30°	32°
before 2d	32°	34°	34°	36°	34°	36°	34°	34°	32°	32°
before 1d	38°	36°	36°	36°	36°	38°	36°	38°	38°	36°
1d	34°	36°	-	32°	34°	34°	-	36°	36°	36°
3d	34°	36°	-	36°	36°	34°	-	38°	38°	36°
5d	36°	38°	-	38°	34°	38°	-	38°	36°	36°
7d	36°	38°	-	36°	34°	36°	-	38°	34°	36°
9d	38°	38°	-	36°	36°	36°	-	36°	32°	38°
11d	34°	36°	-	36°	38°	38°	-	36°	34°	38°
13d	36°	38°	-	36°	36°	38°	-	36°	36°	38°
15d	34°	36°	-	34°	34°	38°	-	34°	34°	36°
0.5h	36°	38°	-	34°	36°	40°	-	36°	38°	40°
2.5h	36°	38°	-	36°	36°	40°	-	36°	38°	38°
4h	38°	38°	-	36°	36°	40°	-	34°	36°	40°
17d	36°	36°	-	34°	36°	36°	-	32°	34°	36°
0.5h	36°	38°	-	34°	36°	38°	-	34°	36°	38°
2.5h	38°	38°	-	36°	38°	44°	-	36°	38°	40°
4h	38°	36°	-	38°	40°	40°	-	34°	36°	38°
19d	36°	34°	-	32°	34°	34°	-	34°	34°	34°
0.5h	38°	36°	-	36°	36°	36°	-	36°	36°	38°
2.5h	38°	36°	-	36°	40°	40°	-	38°	38°	38°
4h	36°	40°	-	36°	36°	40°	-	38°	36°	38°
21d	36°	36°	-	34°	34°	36°	-	34°	34°	36°
0.5h	38°	40°	-	36°	36°	38°	-	36°	36°	38°
2.5h	38°	42°	-	36°	38°	38°	-	38°	38°	40°
4h	38°	42°	-	36°	38°	38°	-	38°	36°	38°
K562 cells group
	NO.1	NO.2	NO.3	NO.4	NO.5	NO.6	NO.7	NO.8	NO.9	NO.10	NO.11	NO.12	NO.13	NO.14	NO.15
before 3d	34°	32°	34°	34°	32°	32°	32°	30°	40°	32°	40°	36°	32°	38°	36°
before 2d	34°	36°	34°	36°	32°	38°	36°	32°	32°	36°	36°	38°	38°	34°	38°
before 1d	38°	38°	34°	36°	38°	36°	38°	32°	36°	34°	38°	38°	40°	38°	40°
1d	34°	34°	34°	36°	34°	36°	38°	32°	36°	32°	38°	34°	38°	36°	40°
3d	38°	36°	36°	36°	36°	36°	36°	32°	36°	34°	38°	38°	38°	36°	38°
5d	38°	36°	36°	36°	36°	36°	36°	30°	38°	32°	38°	34°	36°	36°	38°
7d	36°	36°	36°	34°	32°	36°	36°	30°	36°	36°	38°	36°	38°	36°	38°
9d	36°	32°	34°	34°	32°	34°	36°	30°	36°	32°	36°	34°	34°	34°	36°
11d	34°	32°	34°	34°	34°	34°	36°	28°	36°	34°	36°	34°	34°	34°	36°
13d	34°	32°	34°	32°	32°	34°	36°	28°	34°	32°	34°	34°	34°	34°	36°
15d	34°	28°	32°	32°	30°	30°	32°	26°	32°	32°	34°	30°	32°	34°	34°
0.5h	36°	30°	32°	30°	32°	32°	32°	26°	32°	32°	34°	30°	34°	32°	32°
2.5h	34°	30°	32°	32°	32°	30°	32°	26°	32°	32°	34°	30°	34°	32°	32°
4h	34°	32°	30°	32°	32°	30°	32°	28°	30°	32°	34°	30°	34°	32°	32°
17d	34°	34°	34°	32°	32°	32°	34°	26°	32°	30°	34°	34°	34°	34°	34°
0.5h	34°	34°	32°	32°	32°	34°	34°	26°	32°	30°	34°	34°	34°	34°	34°
2.5h	34°	30°	32°	32°	30°	32°	32°	26°	32°	32°	34°	30°	32°	34°	34°
4h	34°	34°	32°	32°	32°	34°	34°	26°	32°	32°	34°	34°	34°	34°	32°
19d	36°	36°	34°	32°	34°	34°	34°	26°	34°	32°	34°	34°	36°	34°	34°
0.5h	34°	36°	34°	32°	34°	34°	32°	28°	36°	32°	32°	32°	34°	34°	34°
2.5h	34°	34°	32°	32°	32°	34°	32°	26°	34°	30°	34°	34°	34°	34°	34°
4h	32°	34°	32°	32°	32°	32°	34°	26°	32°	30°	34°	34°	32°	34°	34°
21d	34°	34°	32°	32°	32°	32°	34°	30°	34°	28°	30°	32°	32°	32°	30°
0.5h	34°	32°	32°	32°	32°	34°	32°	30°	34°	30°	34°	32°	34°	32°	30°
2.5h	32°	32°	32°	32°	32°	34°	32°	30°	34°	30°	30°	32°	34°	32°	30°
4h	34°	32°	32°	32°	32°	32	32°	28°	32	30°	32	32°	32	32°	30°

## Sheet: 第四批
normal group
	NO.1	NO.2	NO.3	NO.4	NO.5
before 2d	36°	36°	36°	36°	38°
before 1d	38°	36°	36°	36°	36°
1d	38°	36°	36°	36°	36°
3d	38°	36°	36°	36°	36°
5d	38°	36°	36°	36°	34°
7d	36°	36°	36°	36°	36°
9d	36°	34°	34°	34°	34°
11d	38°	38°	36°	36°	36°
13d	36°	36°	36°	36°	34°
15d	38°	36°	38°	36°	38°
0.5h	38°	36°	36°	36°	36°
2.5h	38°	36°	36°	38°	36°
4h	38°	38°	36°	36°	36°
17d	36°	36°	36°	36°	36°
0.5h	36°	36°	36°	36°	38°
2.5h	36°	36°	36°	36°	36°
4h	38°	38°	36°	38°	36°
19d	38°	36°	36°	36°	38°
0.5h	38°	38°	38°	36°	38°
2.5h	38°	36°	38°	36°	38°
4h	38°	36°	36°	36°	36°
21d	36°	36°	36°	36°	38°
0.5h	38°	38°	36°	36°	36°
2.5h	36°	38°	36°	36°	38°
4h	38°	36°	36°	36°	38°
NS group
	NO.1	NO.2	NO.3	NO.4	NO.5
before 2d	34°	36°	38°	36°	38°
before 1d	34°	36°	40°	36°	40°
1d	34°	36°	40°	38°	40°
3d	34°	38°	40°	36°	40°
5d	34°	38°	38°	38°	38°
7d	34°	38°	32°	38°	36°
9d	34°	36°	34°	36°	34°
11d	34°	36°	38°	36°	40°
13d	36°	36°	34°	36°	38°
15d	38°	38°	38°	38°	38°
0.5h	36°	36°	38°	38°	38°
2.5h	38°	36°	36°	38°	38°
4h	38°	36°	36°	38°	38°
17d	36°	36°	36°	38°	36°
0.5h	36°	38°	36°	38°	36°
2.5h	36°	38°	36°	38°	38°
4h	36°	38°	36°	38°	38°
19d	36°	38°	38°	38°	38°
0.5h	36°	36°	38°	38°	38°
2.5h	36°	38°	36°	38°	38°
4h	36°	36°	36°	38°	38°
21d	36°	36°	36°	36°	38°
0.5h	36°	38°	38°	38°	38°
2.5h	36°	38°	36°	36°	38°
4h	36°	36°	36°	36°	38°
lappaconitine group
	NO.1	NO.2	NO.3	NO.4	NO.5	NO.6	NO.7	NO.8	NO.9	NO.10
before 2d	38°	36°	38°	38°	34°	34°	36°	36°	38°	38°
before 1d	38°	36°	34°	38°	34°	36°	36°	36°	38°	38°
1d	38°	34°	36°	34°	36°	36°	36°	36°	38°	38°
3d	36°	36°	36°	36°	36°	36°	36°	36°	38°	36°
5d	36°	34°	38°	36°	36°	36°	38°	36°	38°	34°
7d	36°	32°	34°	34°	32°	34°	32°	32°	36°	36°
9d	36°	28°	34°	30°	32°	28°	30°	28°	30°	36°
11d	34°	32°	34°	32°	34°	34°	30°	34°	34°	34°
13d	34°	34°	30°	30°	30°	32°	32°	28°	34°	34°
15d	34°	36°	34°	32°	32°	32°	32°	34°	34°	36°
0.5h	36°	36°	34°	38°	36°	36°	36°	36°	36°	40°
2.5h	36°	36°	36°	38°	36°	36°	36°	36°	40°	38°
4h	36°	34°	36°	36°	34°	34°	34°	38°	36°	36°
17d	34°	34°	32°	34°	32°	32°	34°	32°	36°	34°
0.5h	36°	34°	34°	36°	36°	34°	34°	36°	36°	34°
2.5h	36°	34°	36°	38°	36°	34°	36°	36°	36°	36°
4h	36°	38°	38°	38°	36°	34°	36°	36°	38°	38°
19d	36°	36°	34°	36°	34°	34°	34°	34°	36°	36°
0.5h	38°	36°	36°	38°	36°	36°	36°	36°	38°	38°
2.5h	38°	36°	38°	38°	36°	36°	36°	36°	38°	38°
4h	38°	36°	38°	40°	38°	36°	38°	38°	38°	38°
21d	34°	34°	34°	32°	30°	34°	34°	32°	34°	34°
0.5h	36°	34°	36°	36°	34°	34°	34°	34°	36°	36°
2.5h	36°	36°	36°	38°	34°	36°	36°	36°	38°	36°
4h	36°	36°	38°	38°	34°	36°	34°	36°	36°	36°
K562 cells group
	NO.1	NO.2	NO.3	NO.4	NO.5	NO.6	NO.7	NO.8	NO.9	NO.10	NO.11	NO.12	NO.13	NO.14	NO.15
before 3d	34°	32°	34°	34°	32°	32°	32°	30°	40°	32°	40°	36°	32°	38°	36°
before 2d	34°	36°	34°	36°	32°	38°	36°	32°	32°	36°	36°	38°	38°	34°	38°
before 1d	38°	38°	34°	36°	38°	36°	38°	32°	36°	34°	38°	38°	40°	38°	40°
1d	34°	34°	34°	36°	34°	36°	38°	32°	36°	32°	38°	34°	38°	36°	40°
3d	38°	36°	36°	36°	36°	36°	36°	32°	36°	34°	38°	38°	38°	36°	38°
5d	38°	36°	36°	36°	36°	36°	36°	30°	38°	32°	38°	34°	36°	36°	38°
7d	36°	36°	36°	34°	32°	36°	36°	30°	36°	36°	38°	36°	38°	36°	38°
9d	36°	32°	34°	34°	32°	34°	36°	30°	36°	32°	36°	34°	34°	34°	36°
11d	34°	32°	34°	34°	34°	34°	36°	28°	36°	34°	36°	34°	34°	34°	36°
13d	34°	32°	34°	32°	32°	34°	36°	28°	34°	32°	34°	34°	34°	34°	36°
15d	34°	28°	32°	32°	30°	30°	32°	26°	32°	32°	34°	30°	32°	34°	34°
0.5h	36°	30°	32°	30°	32°	32°	32°	26°	32°	32°	34°	30°	34°	32°	32°
2.5h	34°	30°	32°	32°	32°	30°	32°	26°	32°	32°	34°	30°	34°	32°	32°
4h	34°	32°	30°	32°	32°	30°	32°	28°	30°	32°	34°	30°	34°	32°	32°
17d	34°	34°	34°	32°	32°	32°	34°	26°	32°	30°	34°	34°	34°	34°	34°
0.5h	34°	34°	32°	32°	32°	34°	34°	26°	32°	30°	34°	34°	34°	34°	34°
2.5h	34°	30°	32°	32°	30°	32°	32°	26°	32°	32°	34°	30°	32°	34°	34°
4h	34°	34°	32°	32°	32°	34°	34°	26°	32°	32°	34°	34°	34°	34°	32°
19d	36°	36°	34°	32°	34°	34°	34°	26°	34°	32°	34°	34°	36°	34°	34°
0.5h	34°	36°	34°	32°	34°	34°	32°	28°	36°	32°	32°	32°	34°	34°	34°
2.5h	34°	34°	32°	32°	32°	34°	32°	26°	34°	30°	34°	34°	34°	34°	34°
4h	32°	34°	32°	32°	32°	32°	34°	26°	32°	30°	34°	34°	32°	34°	34°
21d	34°	34°	32°	32°	32°	32°	34°	30°	34°	28°	30°	32°	32°	32°	30°
0.5h	34°	32°	32°	32°	32°	34°	32°	30°	34°	30°	34°	32°	34°	32°	30°
2.5h	32°	32°	32°	32°	32°	34°	32°	30°	34°	30°	30°	32°	34°	32°	30°
4h	34°	32°	32°	32°	32°	32	32°	28°	32	30°	32	32°	32	32°	30°
