# Supplementary material for: Analgesic effects of lappaconitine in leukemia bone pain in a mouse model
Source: PeerJ. 2015 May 7;3:e936. doi: 10.7717/peerj.936 (PMC4435501; doi:10.7717/peerj.936)
Supplement: Supplemental Information 4 — Raw data for Fig 4 [file peerj-03-936-s004.xlsx]

## Sheet: 第三批
normal group
纤维丝	before 3d	before 2d	before 1d	1d	3d	5d	7d	9d	11d	13d	15d	0.5h	2.5h	4h	17d	0.5h	2.5h	4h	19d	0.5h	2.5h	4h	21d	0.5h	2.5h	4h
NO.1	0.78	0.24945	1.81187	1.97743	1.53513	0.729686	1.08267	0.549915	0.495249	0.776518	1.09439	0.24562	0.273509	0.207071	0.510025	0.495249	0.499837	0.330166	0.330166	0.495249	0.654647	0.436431	0.59323	0.654647	0.436431	0.207071
NO.2	1.72	0.24562	2.04485	1.02156	0.623626	0.988717	1.11146	1.09108	0.623626	1.20178	0.766076	1.02156	1.3842	0.654647	0.825414	1.2942	1.52751	1.14328	1.20178	1.02156	0.654647	0.654647	0.651412	0.825414	0.437812	0.207071
NO.3	1.56	0.207071	0.776518	0.395487	0.36661	0.988717	0.273509	0.273509	0.330166	0.61405	0.776518	0.921076	0.395487	0.436431	0.55573	0.199935	0.825414	0.36661	0.304874	0.328318	0.330166	0.207071	0.549915	0.24562	0.395487	0.207071
NO.4	0.91	2.32988	1.09108	1.15558	1.15558	0.825414	1.15558	0.304874	0.495249	0.410264	1.30282	0.437812	0.207071	0.465976	0.654647	0.436431	1.09108	0.499837	0.59323	0.766076	0.495249	0.207071	0.825414	0.858412	0.463608	0.207071
NO.5	1.83	1.16494	0.729686	1.36755	0.921076	1.81187	1.4314	0.55573	0.59323	1.55906	5.17678	0.517678	0.328318	0.199935	0.776518	0.273509	0.55573	0.330166	0.304874	0.549915	0.698965	0.436431	0.776518	0.549915	0.304874	0.207071
NO.6	1.43	0.328318	1.65083	0.776518	0.436431	0.394265	0.629611	0.517678	0.273509	1.2942	1.81187	2.18216	0.762184	0.461318	0.328318	0.654647	0.683773	0.199935	0.921076	0.517678	1.2942	0.517678	0.911977	0.623626	0.517678	0.517678
NO.7	0.21	0.330166	0.729686	0.207071	0.330166	0.59323	0.59323	0.463608	0.330166	0.651412	1.81187	0.304874	0.273509	0.654647	0.207071	0.549915	0.461318	0.463608	0.515047	0.333438	1.09108	0.330166	0.199935	0.911977	0.465976	0.776518
NO.8	1.54	0.436431	0.749755	0.330166	0.499837	0.330166	0.304874	0.395487	0.273509	0.333438	0.683773	0.330166	0.333438	0.36661	0.495249	0.436431	0.390847	0.207071	0.328318	0.207071	0.207071	0.517678	0.515047	0.683773	0.273509	0.207071
NO.9	0.52	0.207071	0.436431	0.24562	0.158195	0.330166	0.654647	0.273509	0.776518	0.59323	2.18879	0.651412	0.436431	0.547197	1.09439	0.207071	0.330166	0.252234	1.08175	0.825414	1.2942	0.517678	0.776518	0.654647	0.465976	0.515047
NO.10	0.65	0.517678	2.18216	0.683773	0.495249	0.378351	0.410264	0.517678	0.517678	0.776518	1.09439	0.495249	0.330166	0.547197	0.517678	0.207071	0.436431	0.328318	0.651412	0.612429	0.698965	0.24562	1.02243	0.683773	0.330166	0.207071
NS group
纤维丝	before 3d	before 2d	before 1d	1d	3d	5d	7d	9d	11d	13d	15d	0.5h	2.5h	4h	17d	0.5h	2.5h	4h	19d	0.5h	2.5h	4h	21d	0.5h	2.5h	4h
NO.1	0.463608	1.45937	1.45937	2.76791	0.547197	0.654647	0.395487	0.436431	0.207071	0.59323	0.395487	0.495249	0.330166	0.343365	0.499837	0.465976	0.772681	0.623626	0.495249	0.654647	0.24945	0.273509	0.24945	0.547197	0.766076	0.436431
NO.2	1.45937	2.60565	1.25922	0.61405	0.207071	0.109134	0.436431	0.333438	0.683773	0.61405	0.207071	0.273509	0.273509	0.59323	0.935439	0.395487	0.207071	0.199935	0.465976	0.199935	0.24562	0.199935	0.24562	0.273509	0.36661	0.330166
NO.3	0.762184	1.63092	1.54536	0.766076	0.495249	1.09439	0.330166	0.749755	0.273509	0.547197	0.61405	0.273509	0.207071	0.207071	0.207071	0.24562	0.207071	0.776518	0.330166	0.390847	0.517678	0.199935	0.24562	0.36661	0.24945	0.273509
NO.4	0.772681	2.14918	2.14918	0.390847	0.547197	0.651412	0.698965	0.649602	0.330166	0.273509	0.328318	0.330166	0.273509	0.436431	0.515047	0.207071	0.330166	1.09108	0.729686	0.437812	0.549915	0.328318	0.199935	0.207071	0.654647	0.36661
NO.5	0.59323	0.654647	1.30282	0.465976	0.547197	0.222292	0.465976	1.90546	0.547197	0.776518	0.260565	0.911977	0.330166	0.825414	0.613456	0.437812	0.207071	0.623626	1.09439	0.651412	0.61405	0.517678	0.328318	0.328318	0.517678	0.683773
NO.6	0.55573	2.60565	1.65083	1.09439	1.81187	0.330166	0.330166	0.776518	0.436431	0.24945	0.517678	0.921076	0.330166	0.273509	0.207071	0.59323	0.273509	0.36661	0.517678	0.436431	0.729686	0.36661	0.515047	0.304874	0.461318	0.437812
NO.7	0.199935	1.30282	0.766076	2.04485	0.517678	0.59323	0.683773	0.390847	0.549915	0.410264	0.921076	0.921076	0.436431	0.436431	0.858412	0.495249	0.436431	0.549915	1.08175	0.495249	0.645845	0.123629	0.654647	0.436431	0.328318	0.328318
NO.8	1.74943	2.60565	2.58839	0.333438	0.698965	0.495249	0.304874	0.517678	0.330166	0.651412	0.921076	0.654647	0.330166	0.495249	0.24945	0.36661	0.651412	0.858412	1.09439	0.410264	0.207071	0.24562	0.654647	0.495249	0.645845	0.683773
NO.9	0.645845	0.858412	1.7498	1.81187	0.517678	0.651412	0.651412	0.517678	0.654647	0.776518	0.495249	0.654647	0.436431	0.645845	0.911977	0.436431	0.517678	0.776518	0.776518	1.4314	0.766076	0.651412	0.654647	0.766076	1.02243	1.09439
NO.10	0.340016	0.36661	0.24562	0.333438	0.174573	0.207071	0.273509	0.59323	0.260565	0.330166	0.517678	0.825414	0.273509	0.465976	0.495249	0.61405	0.436431	0.517678	0.766076	0.623626	0.651412	0.328318	0.772681	0.651412	0.410264	0.61405
lappaconitine group
纤维丝	before 3d	before 2d	before 1d	1d	3d	5d	7d	9d	11d	13d	15d	0.5h	2.5h	4h	17d	0.5h	2.5h	4h	19d	0.5h	2.5h	4h	21d	0.5h	2.5h	4h
NO.1	2.14918	0.654647	1.09439	0.499837	0.517678	1.09108	0.304874	0.330166	0.698806	0.59323	0.911977	0.776518	0.304874	0.390847	0.436431	1.30282	0.517678	1.02243	0.517678	1.08175	0.683773	0.517678	0.330166	1.2942	1.2942	0.410264
NO.2	2.14918	0.463608	0.24562	0.0394265	0.207071	0.330166	0.495249	0.273509	0.609715	0.517678	0.24945	0.654647	0.273509	0.465976	0.61405	0.517678	0.410264	1.08175	0.651412	0.654647	0.495249	0.207071	0.273509	0.436431	0.515047	0.207071
NO.3	1.90546	1.84527	2.04485	0.328318	/	/	/	/	/	/	/	/	/	/	/	/	/	/	/	/	/	/	/	/	/	/
NO.4	1.16494	1.4314	1.09108	0.328318	0.207071	0.778022	0.465976	0.207071	0.675259	0.273509	0.517678	0.515047	0.698965	0.465976	0.651412	0.461318	0.55573	0.517678	0.651412	0.776518	0.36661	0.273509	0.328318	1.09108	0.390847	0.330166
NO.5	2.52364	0.698965	0.683773	0.517678	1.08175	0.330166	0.273509	0.273509	0.336725	0.273509	0.654647	0.207071	0.517678	0.207071	0.772681	0.776518	0.59323	0.36661	0.328318	0.59323	0.436431	0.273509	0.207071	0.330166	0.328318	0.207071
NO.6	2.58839	1.71682	1.24959	0.921076	1.02243	1.36755	2.14918	0.911977	37.9702	0.766076	1.53513	1.09439	1.54536	0.517678	0.911977	0.921076	1.2942	0.683773	0.651412	0.825414	0.776518	0.654647	0.495249	0.517678	1.53513	0.495249
NO.7	1.65083	0.778022	0.495249	/	/	/	/	/	/	/	/	/	/	/	/	/	/	/	/	/	/	/	/	/	/	/
NO.8	2.32988	0.547197	2.18216	0.776518	0.988717	0.207071	0.433068	0.390847	0.521782	0.517678	0.390847	0.495249	0.199935	0.436431	0.273509	0.495249	0.328318	0.465976	0.273509	0.654647	0.850041	0.330166	0.207071	0.328318	0.328318	0.36661
NO.9	0.55573	0.874899	0.517678	1.09108	0.921076	1.08175	0.766076	0.549915	3.014	0.61405	0.273509	1.09439	1.02243	0.184527	0.59323	0.698965	0.766076	0.629611	0.207071	1.02156	0.547197	0.988717	0.330166	0.36661	0.436431	0.654647
NO.10	1.52751	0.683773	0.433068	0.654647	0.273509	0.207071	0.207071	0.330166	0.242375	0.304874	0.654647	0.922635	0.24562	0.207071	0.330166	0.916524	0.328318	0.436431	0.207071	0.911977	0.36661	0.547197	0.436431	0.651412	0.517678	0.683773
K562 cells group
	before 3d	before 2d	before 1d	1d	3d	5d	7d	9d	11d	13d	15d	0.5h	2.5h	4h	17d	0.5h	2.5h	4h	19d	0.5h	2.5h	4h	21d	0.5h	2.5h	4h
NO.1	2.60565	1.65083	1.63092	1.36755	0.330166	0.547197	0.328318	0.463608	0.107459	0.0874714	0.762184	0.137346	0.132066	0.109404	0.158195	0.207071	0.132066	0.174573	0.109134	0.109404	0.107459	0.132066	0.0763755	0.0905937	0.0763755	0.0763755
NO.2	0.333438	0.858412	2.18879	0.410264	1.09108	0.207071	0.395487	0.463608	0.330166	0.273509	0.174573	0.184527	0.260565	0.11675	0.0499837	0.0905937	0.0763755	0.0905937	0.158195	0.174573	0.207071	0.207071	0.0692102	0.0763755	0.0905937	0.0905937
NO.3	2.58839	0.766076	1.97743	0.911977	1.09439	1.2942	0.921076	1.09108	1.08175	0.517678	0.174573	0.395487	0.207071	0.517678	0.207071	0.273509	0.24562	0.207071	0.132066	0.207071	0.132066	0.132066	0.107459	0.0905937	0.0905937	0.0905937
NO.4	2.58839	2.58839	0.825414	0.921076	0.410264	0.328318	0.517678	0.36661	0.549915	0.328318	0.0517678	0.132066	0.0517678	0.0517678	0.0395487	0.0517678	0.0517678	0.0517678	0.207071	0.107459	0.260565	0.330166	0.036661	0.0455989	0.0436431	0.036661
NO.5	0.547197	3.07025	1.53513	0.683773	0.436431	0.24562	0.328318	0.408971	0.651412	0.133382	0.517678	0.436431	0.517678	0.517678	0.0763755	0.104226	0.0763755	0.104226	0.137346	0.24562	0.0763755	0.184527	0.057779	0.057779	0.061405	0.0875516
NO.6	1.53513	1.09108	0.874899	0.549915	0.436431	0.654647	0.24562	0.328318	0.395487	0.109134	0.436431	0.309072	0.109134	0.260565	0.0641567	0.0763755	0.0641567	0.0763755	0.132066	0.104226	0.132066	0.104226	0.036661	0.0517678	0.0455989	0.0455989
NO.7	0.547197	2.60565	1.20178	0.911977	0.61405	0.461318	0.273509	0.436431	0.988717	0.104226	0.207071	0.0875516	0.207071	0.207071	0.0623626	0.146644	0.109404	0.132066	0.184527	0.0517678	0.061405	0.057779	0.0436431	0.0517678	0.0436431	0.0436431
NO.8	1.65083	0.825414	1.97743	0.858412	0.858412	0.776518	0.547197	0.36661	0.330166	0.328318	0.328318	0.330166	0.517678	0.330166	0.174573	0.123629	0.199935	0.107459	0.158195	0.207071	0.207071	0.207071	0.146644	0.218879	0.109404	0.107459
NO.9	0.772681	0.613456	1.63092	0.778022	1.2942	0.395487	0.395487	0.651412	0.0905937	0.395487	0.0874714	0.343365	0.107459	0.107459	0.207071	0.133382	0.273509	0.207071	0.107459	0.0540876	0.0763755	0.061405	0.0905937	0.0905937	0.0905937	0.0905937
NO.10	1.84527	0.749755	1.71682	0.921076	0.776518	0.495249	0.24562	0.436431	0.330166	0.328318	0.495249	0.410264	0.654647	0.410264	0.0762184	0.218879	0.158195	0.260565	0.207071	0.0762184	0.207071	0.107459	0.0905937	0.0905937	0.0905937	0.0905937
NO.11	1.14328	1.02243	2.58839	1.52751	0.776518	1.2942	0.273509	0.24562	0.328318	0.328318	0.260565	0.109134	0.174573	0.107459	0.158195	0.0692102	0.107459	0.0905937	0.0307025	0.0184527	0.0307025	0.0436431	0.0273509	0.0307025	0.0273509	0.0455989
NO.12	1.71682	1.09439	1.81187	0.776518	0.762184	0.729686	0.330166	0.328318	0.330166	0.218879	0.0762184	0.0762184	0.107459	0.132066	0.0330166	0.0307025	0.0436431	0.0455989	0.057779	0.184527	0.0905937	0.0436431	0.0307025	0.0383038	0.0455989	0.0383038
NO.13	3.43365	1.4314	2.14918	0.651412	0.776518	0.651412	0.988717	0.59323	0.776518	0.517678	0.330166	0.207071	0.328318	0.207071	0.174573	0.132066	0.174573	0.146644	0.158195	0.0815459	0.109404	0.0905937	0.061405	0.061405	0.0517678	0.061405
NO.14	0.772681	0.911977	2.58839	0.776518	0.61405	0.549915	0.207071	0.410264	0.654647	0.517678	0.517678	0.395487	0.61405	0.517678	0.273509	0.260565	0.207071	0.207071	0.328318	0.132066	0.207071	0.207071	0.0517678	0.0517678	0.0517678	0.0517678
NO.15	1.25922	0.772681	1.63092	0.988717	0.36661	0.651412	0.199935	0.395487	0.207071	0.174573	0.276791	0.207071	0.207071	0.207071	0.0517678	0.0517678	0.0517678	0.061405	0.104226	0.051078	0.0436431	0.0455989	0.0540876	0.061405	0.0436431	0.061405

## Sheet: 第四批
normal group
	before 2d	before 1d	1d	3d	5d	7d	9d	11d	13d	15d	0.5h	2.5h	4h	17d	0.5h	2.5h	4h	19d	0.5h	2.5h	4h	21d	0.5h	2.5h	4h
1号	2.58839	3.30166	3.95487	2.32988	1.97743	0.495249	0.651412	1.53513	1.53513	0.390847	0.517678	0.273509	0.61405	0.549915	0.36661	0.395487	0.395487	0.330166	0.654647	0.461318	0.207071	0.273509	0.207071	0.463608	0.623626
2号	1.37993	1.71682	0.881455	0.465976	1.3842	0.499837	0.207071	0.911977	0.36661	0.207071	0.517678	0.207071	0.207071	1.08175	0.651412	0.61405	0.61405	0.199935	0.395487	0.651412	0.330166	0.330166	0.698965	0.698965	0.651412
3号	1.84527	1.7498	0.988717	1.02243	0.825414	0.547197	0.330166	0.911977	0.988717	0.495249	0.461318	0.463608	1.2942	0.517678	0.461318	0.61405	0.61405	1.7498	0.495249	0.651412	0.273509	0.330166	0.436431	0.495249	0.825414
4号	0.333438	1.26182	0.410264	0.911977	0.517678	0.547197	0.24945	0.921076	0.436431	0.390847	0.547197	0.207071	0.207071	0.858412	0.776518	0.55573	0.55573	0.985662	0.330166	0.24562	0.207071	0.328318	0.515047	0.24562	0.645845
5号	2.18879	2.60565	0.654647	3.43365	1.02243	0.549915	0.273509	0.776518	0.921076	0.330166	0.651412	0.207071	0.207071	0.495249	0.207071	0.547197	0.547197	0.651412	0.461318	0.328318	0.330166	0.273509	0.330166	0.328318	0.273509
NS group
	before 2d	before 1d	1d	3d	5d	7d	9d	11d	13d	15d	0.5h	2.5h	4h	17d	0.5h	2.5h	4h	19d	0.5h	2.5h	4h	21d	0.5h	2.5h	4h
1号	1.08175	1.81187	0.749755	2.14918	0.549915	0.683773	0.515047	1.81187	3.07025	1.09108	0.410264	0.776518	1.3842	1.15558	1.4314	0.911977	0.911977	1.81187	0.495249	0.651412	0.273509	1.09439	1.2942	1.2942	1.09439
2号	0.24945	0.495249	0.207071	0.0762184	0.395487	0.0623626	0.207071	0.330166	0.330166	0.273509	0.330166	0.207071	0.207071	0.207071	0.273509	0.36661	0.36661	0.24562	0.207071	0.207071	0.24562	0.273509	0.207071	0.207071	0.207071
3号	0.772681	0.55573	0.921076	1.71682	0.651412	0.273509	0.766076	1.2942	1.30282	0.328318	1.4314	0.858412	1.02156	1.09439	0.654647	0.654647	0.654647	0.766076	0.495249	0.517678	0.461318	0.623626	0.911977	0.825414	0.922635
4号	0.957282	0.825414	0.24945	0.328318	0.410264	0.517678	0.495249	0.61405	1.09108	0.921076	0.858412	0.36661	0.330166	0.858412	0.463608	0.390847	0.390847	0.776518	0.59323	0.273509	0.390847	0.921076	0.410264	0.328318	0.772681
5号	0.766076	0.683773	0.547197	1.09108	0.207071	0.776518	0.776518	0.911977	1.52751	0.207071	0.61405	0.515047	0.36661	0.613456	1.08175	1.4314	1.4314	0.517678	0.547197	0.61405	0.495249	1.02243	0.651412	0.654647	0.911977
lappaconitine group
	before 2d	before 1d	1d	3d	5d	7d	9d	11d	13d	15d	0.5h	2.5h	4h	17d	0.5h	2.5h	4h	19d	0.5h	2.5h	4h	21d	0.5h	2.5h	4h
1号	1.2942	0.776518	0.495249	0.778022	0.698965	0.436431	0.776518	0.517678	0.330166	0.273509	0.43745	0.495249	0.436431	0.273509	0.517678	0.461318	0.461318	0.825414	0.547197	0.698965	0.645845	1.09439	0.59323	0.330166	0.549915
2号	0.333438	0.762184	0.59323	0.330166	0.517678	0.0757869	0.273509	0.517678	0.390847	0.547197	0.766076	0.654647	0.59323	0.517678	0.683773	0.825414	0.825414	0.390847	0.495249	0.499837	0.547197	0.273509	0.390847	0.654647	0.698965
3号	1.53513	1.30282	1.30282	0.729686	0.207071	0.273509	0.132066	0.651412	0.495249	0.330166	0.825414	0.921076	0.495249	0.207071	0.613456	0.766076	0.766076	0.772681	0.495249	0.517678	0.390847	0.623626	0.436431	0.328318	0.436431
4号	1.3842	1.2942	0.495249	0.988717	0.547197	0.199935	0.61405	0.776518	0.436431	0.61405	0.776518	0.911977	0.61405	0.410264	0.729686	1.2942	1.2942	0.61405	0.776518	0.654647	0.304874	0.921076	0.776518	0.921076	0.698965
5号	0.61405	0.517678	0.328318	0.461318	0.328318	0.158195	0.0762184	0.547197	0.207071	0.395487	0.776518	0.395487	0.436431	0.207071	0.207071	0.61405	0.61405	0.273509	0.273509	0.328318	0.330166	1.02243	0.517678	0.547197	0.61405
6号	1.30282	0.776518	2.60565	1.15558	0.330166	0.207071	0.330166	0.499837	0.795572	0.499837	0.772681	0.410264	0.436431	0.273509	0.390847	0.547197	0.547197	0.36661	0.517678	0.333438	0.495249	1.09439	0.395487	0.436431	0.654647
7号	0.273509	0.623626	2.18879	0.749755	1.53513	0.410264	0.495249	1.2942	0.436431	1.30282	0.547197	0.495249	0.330166	0.36661	1.09108	0.461318	0.461318	0.273509	0.651412	0.461318	0.199935	0.273509	0.36661	0.654647	0.273509
8号	0.109134	0.304874	0.304874	0.24562	0.133382	0.173227	0.174573	0.495249	0.330166	0.273509	0.333438	0.922635	0.273509	0.207071	0.436431	0.916524	0.916524	0.273509	0.199935	0.461318	0.273509	0.623626	0.911977	0.395487	0.61405
9号	0.547197	0.465976	0.304874	0.654647	0.330166	0.273509	0.174573	0.330166	0.273509	0.273509	0.645845	0.495249	0.436431	0.330166	0.921076	0.517678	0.517678	0.273509	0.495249	0.207071	0.273509	0.921076	0.495249	0.330166	0.273509
10号	0.766076	0.395487	0.436431	0.252234	0.766076	0.495249	0.330166	1.09108	0.517678	0.654647	0.762184	0.207071	0.273509	0.273509	0.651412	0.762184	0.762184	0.273509	0.495249	0.36661	0.273509	1.02243	0.698965	0.517678	0.395487
K562 cells group
	before 3d	before 2d	before 1d	1d	3d	5d	7d	9d	11d	13d	15d	0.5h	2.5h	4h	17d	0.5h	2.5h	4h	19d	0.5h	2.5h	4h	21d	0.5h	2.5h	4h
NO.1	2.60565	1.65083	1.63092	1.36755	0.330166	0.547197	0.328318	0.463608	0.107459	0.0874714	0.762184	0.137346	0.132066	0.109404	0.158195	0.207071	0.132066	0.174573	0.109134	0.109404	0.107459	0.132066	0.0763755	0.0905937	0.0763755	0.0763755
NO.2	0.333438	0.858412	2.18879	0.410264	1.09108	0.207071	0.395487	0.463608	0.330166	0.273509	0.174573	0.184527	0.260565	0.11675	0.0499837	0.0905937	0.0763755	0.0905937	0.158195	0.174573	0.207071	0.207071	0.0692102	0.0763755	0.0905937	0.0905937
NO.3	2.58839	0.766076	1.97743	0.911977	1.09439	1.2942	0.921076	1.09108	1.08175	0.517678	0.174573	0.395487	0.207071	0.517678	0.207071	0.273509	0.24562	0.207071	0.132066	0.207071	0.132066	0.132066	0.107459	0.0905937	0.0905937	0.0905937
NO.4	2.58839	2.58839	0.825414	0.921076	0.410264	0.328318	0.517678	0.36661	0.549915	0.328318	0.0517678	0.132066	0.0517678	0.0517678	0.0395487	0.0517678	0.0517678	0.0517678	0.207071	0.107459	0.260565	0.330166	0.036661	0.0455989	0.0436431	0.036661
NO.5	0.547197	3.07025	1.53513	0.683773	0.436431	0.24562	0.328318	0.408971	0.651412	0.133382	0.517678	0.436431	0.517678	0.517678	0.0763755	0.104226	0.0763755	0.104226	0.137346	0.24562	0.0763755	0.184527	0.057779	0.057779	0.061405	0.0875516
NO.6	1.53513	1.09108	0.874899	0.549915	0.436431	0.654647	0.24562	0.328318	0.395487	0.109134	0.436431	0.309072	0.109134	0.260565	0.0641567	0.0763755	0.0641567	0.0763755	0.132066	0.104226	0.132066	0.104226	0.036661	0.0517678	0.0455989	0.0455989
NO.7	0.547197	2.60565	1.20178	0.911977	0.61405	0.461318	0.273509	0.436431	0.988717	0.104226	0.207071	0.0875516	0.207071	0.207071	0.0623626	0.146644	0.109404	0.132066	0.184527	0.0517678	0.061405	0.057779	0.0436431	0.0517678	0.0436431	0.0436431
NO.8	1.65083	0.825414	1.97743	0.858412	0.858412	0.776518	0.547197	0.36661	0.330166	0.328318	0.328318	0.330166	0.517678	0.330166	0.174573	0.123629	0.199935	0.107459	0.158195	0.207071	0.207071	0.207071	0.146644	0.218879	0.109404	0.107459
NO.9	0.772681	0.613456	1.63092	0.778022	1.2942	0.395487	0.395487	0.651412	0.0905937	0.395487	0.0874714	0.343365	0.107459	0.107459	0.207071	0.133382	0.273509	0.207071	0.107459	0.0540876	0.0763755	0.061405	0.0905937	0.0905937	0.0905937	0.0905937
NO.10	1.84527	0.749755	1.71682	0.921076	0.776518	0.495249	0.24562	0.436431	0.330166	0.328318	0.495249	0.410264	0.654647	0.410264	0.0762184	0.218879	0.158195	0.260565	0.207071	0.0762184	0.207071	0.107459	0.0905937	0.0905937	0.0905937	0.0905937
NO.11	1.14328	1.02243	2.58839	1.52751	0.776518	1.2942	0.273509	0.24562	0.328318	0.328318	0.260565	0.109134	0.174573	0.107459	0.158195	0.0692102	0.107459	0.0905937	0.0307025	0.0184527	0.0307025	0.0436431	0.0273509	0.0307025	0.0273509	0.0455989
NO.12	1.71682	1.09439	1.81187	0.776518	0.762184	0.729686	0.330166	0.328318	0.330166	0.218879	0.0762184	0.0762184	0.107459	0.132066	0.0330166	0.0307025	0.0436431	0.0455989	0.057779	0.184527	0.0905937	0.0436431	0.0307025	0.0383038	0.0455989	0.0383038
NO.13	3.43365	1.4314	2.14918	0.651412	0.776518	0.651412	0.988717	0.59323	0.776518	0.517678	0.330166	0.207071	0.328318	0.207071	0.174573	0.132066	0.174573	0.146644	0.158195	0.0815459	0.109404	0.0905937	0.061405	0.061405	0.0517678	0.061405
NO.14	0.772681	0.911977	2.58839	0.776518	0.61405	0.549915	0.207071	0.410264	0.654647	0.517678	0.517678	0.395487	0.61405	0.517678	0.273509	0.260565	0.207071	0.207071	0.328318	0.132066	0.207071	0.207071	0.0517678	0.0517678	0.0517678	0.0517678
NO.15	1.25922	0.772681	1.63092	0.988717	0.36661	0.651412	0.199935	0.395487	0.207071	0.174573	0.276791	0.207071	0.207071	0.207071	0.0517678	0.0517678	0.0517678	0.061405	0.104226	0.051078	0.0436431	0.0455989	0.0540876	0.061405	0.0436431	0.061405
