# Supplementary material for: Analgesic effects of lappaconitine in leukemia bone pain in a mouse model
Source: PeerJ. 2015 May 7;3:e936. doi: 10.7717/peerj.936 (PMC4435501; doi:10.7717/peerj.936)
Supplement: Supplemental Information 5 — Raw data for Fig 5 [file peerj-03-936-s005.xlsx]

## Sheet: 第三批
normal group
	NO.1	NO.2	NO.3	NO.4	NO.5	NO.6	NO.7	NO.8	NO.9	NO.10
before 3d
the first time	14.4	144.8	15.2	16.5	22.7	22.9	18.5	11.6	11.1	11
the second time	7	13.2	7	15.8	12.5	13	13	5	9.3	8.6
the third time	11.8	7.5	12.2	12.7	12.5	9.2	12.8	7	13	13.6
the fourth time	14.3	13.3	13.6	17.3	22.1	6.4	13.5	9.5	5.6	8.6
the fifth time	9.6	5.1	8	6	10	7.8	18.6	7.1	10.6	18.2
before 2d
the first time	14.4	18.8	15.8	15.9	17	5.5	11.5	13.8	13.7	5.1
the second time	12.4	9.3	7.9	11.9	11.6	9.1	12.9	5.5	5.5	10.1
the third time	8	6.2	8.1	7.4	17.9	4.3	15.6	12.6	9.5	7.5
the fourth time	4.3	9.1	6.6	7.5	10.3	11.8	11.3	6.2	7.4	6.4
the fifth time	4.3	8	7.7	15.8	8.3	11.2	17	8.6	7.2	9.5
before 1d
the first time	18.3	8.3	11	12.3	15.5	12.8	19.2	11.1	9	6.3
the second time	4.6	8	11.9	12.6	11.4	5.2	9.4	6.6	11.3	11.2
the third time	9.9	6.3	10	5	10.1	10.9	5.5	12.8	8.5	5.8
the fourth time	6.3	18	5.7	11.3	14.1	6.1	19	7.2	12.3	8.5
the fifth time	6.4	13.2	10.7	8.4	8.9	7	14.3	9.8	8.2	9.4
1d
the first time	6.6	10.9	6	14.7	15.4	9	21.1	13.2	5.5	10.9
the second time	8.7	8.7	11.1	21.5	15	9.7	8.7	6.4	9.1	9
the third time	7.7	7.3	14.1	14.2	17	9.2	17.6	7	5.7	7.7
the fourth time	9.8	7.3	16.1	14.9	9.2	4.9	9.4	8.1	15.3	5.4
the fifth time	8.3	9.3	13.4	11.8	15.3	11.4	14.7	7.4	6.7	12.8
3d
the first time	21.1	6.3	9.1	11.8	10.1	12.1	10.5	8.1	8	6
the second time	14	16.3	10.1	12	9.1	11.7	13.8	7.7	11.8	8.4
the third time	6.4	14.7	9.7	9.1	9	9	6.1	6	6.6	14.8
the fourth time	8.4	4.3	14	6.6	11.3	9.8	11.3	7.9	4.1	8.9
the fifth time	10.3	6.1	9.4	12.4	6.9	7.2	4.3	12.1	10.5	15.6
5d
the first time	20.5	7.7	11.7	11.9	10.5	17.6	18.7	9	10.3	16.5
the second time	5.7	18	6.8	5.8	7	8.1	7	11.1	14	5
the third time	3.7	11.8	11.2	4	6.5	13	21.3	9.2	5.9	4.1
the fourth time	8.8	6.9	5.7	19.4	4.2	5.5	7.9	8.2	12.7	7
the fifth time	10.3	11.4	8.4	5.5	4.9	5.4	5.4	7.3	8.3	9.7
7d
the first time	15.3	8.3	12.4	27.8	12.3	9.9	11.5	11.3	9.4	10.7
the second time	11.1	5.3	10.1	8.4	4.6	7.4	9.2	7.1	7.3	5.3
the third time	5.6	6.3	11	7	6.8	5.6	17	5.9	6.2	4.1
the fourth time	11.2	5.2	7.5	15.1	16.9	4.9	8.1	10.1	10.1	10
the fifth time	12	4.3	5.8	8.3	7.4	8.3	10.2	6.8	7.2	4.6
9d
the first time	4.8	6.3	4.9	10.5	13.3	9.8	11.8	9.1	7.3	3.7
the second time	9.8	3.8	9.9	4.6	7.9	4.9	7.3	9	4	9
the third time	8.1	4.3	8.1	19.2	4	8.7	5.7	5.1	6.9	7
the fourth time	5	4.6	6.3	10.2	5.5	5.6	8.3	7.3	3.1	5.9
the fifth time	8.7	4.3	8.8	18.4	12.1	6.3	4.7	3	7.8	4.6
11d
the first time	7.4	9.1	16.2	17.5	10.9	8	17.7	6.5	5.4	9.1
the second time	8.8	10.5	7.5	7.3	6.5	7.9	16.1	6.1	8.8	6
the third time	5.7	4.2	7.7	12.6	7.5	6.2	15.9	7.9	4.4	7.8
the fourth time	7.9	9.1	8.3	8.1	9.4	3.8	13.3	7.4	7.1	9.5
the fifth time	9.9	4.6	9.7	6.6	5.9	6.8	14	9.4	7.5	6.9
13d
the first time	5.1	12.1	5.6	23	6.9	4.7	10.8	6.9	8.8	9.4
the second time	11.3	7.1	4.2	3.2	11	5.5	12.1	8.2	7.3	9.5
the third time	10.8	11.1	7.3	13.7	8	14.1	12	6.9	11.6	7.7
the fourth time	6.5	4.8	7.8	12.8	9.7	5.8	7.3	6.2	6.6	5.8
the fifth time	5.9	4.3	5.5	16.1	4.2	4.4	16.7	8.7	9.6	9.1
15d
the first time	7.9	7.4	6.6	14.3	9.4	7.1	11.3	5.1	6.2	3.3
the second time	6.3	4.6	7.9	7.3	11.5	6.6	14.2	12.2	9.4	6.9
the third time	9.1	10.7	9.7	5.5	10.4	7.7	11.5	8	8.9	7.2
the fourth time	8.9	7.5	7	9.4	7.6	8.6	12.7	9	11	11.4
the fifth time	9.7	9.4	5.9	9.4	10.5	8.3	11.8	5.8	6.2	8.4
0.5h
the first time	9.2	8.8	11.6	10.2	9	8.3	7.8	7.8	11.4	7.5
the second time	9.5	7.9	8.1	6.5	8.2	9.2	14.9	7.7	6.8	9.6
the third time	8.8	8.2	7.1	8.5	7.7	7.1	10.5	7.7	10.1	10.3
the fourth time	9.4	12.3	9.3	21.5	7.9	11.4	14.3	8.7	8.2	7.5
the fifth time	9.2	11.2	11.4	10.5	10.2	10.1	14.2	10.3	10.4	8.2
2.5h
the first time	14	14.2	8.6	14.8	9.4	11.7	6.5	6.3	15.2	7.2
the second time	9.1	13	7.1	15.9	11.9	6.7	5.7	7.4	9.3	9.8
the third time	9	7.7	7.5	9.7	7.8	8.5	13.9	10.6	4.8	8.7
the fourth time	8.6	8.5	10.1	11.9	5.6	4.9	6.1	6.4	5	11.9
the fifth time	7.5	10.5	8.8	19.5	17	8.2	19.7	12.1	12.3	12.2
4h
the first time	19.6	15.8	7.2	22.3	10	15.7	17.5	10.2	17.3	11.3
the second time	19.9	10.6	11.4	20.8	15.1	6.1	13.4	6.4	14.6	12.6
the third time	10.3	4.6	11.6	16.1	9.6	4.1	17.2	7.3	15.9	14
the fourth time	12.4	9.2	9.3	15.1	12.7	7.3	20	8.1	9.5	13.8
the fifth time	20	11.2	11.9	20.4	18.9	9.5	21.6	24.5	10.9	10
17d
the first time	16.3	10.3	9.7	20	17.2	8	15.5	11.5	8.6	7.8
the second time	9.5	6.9	9.9	15.9	10	5.1	22.1	13.8	12	5.1
the third time	15.3	9.8	10.8	18.2	14.1	7.8	16.1	9	13.5	6.2
the fourth time	14.7	6	5.3	12.3	16.7	10.7	13.5	10.2	9.2	4.2
the fifth time	14.6	8.7	9.2	13.6	16.4	8.5	14.1	9.6	11.4	7.6
0.5h
the first time	16.8	12	4.3	13.4	7.5	8.1	9.6	6	7.3	5.9
the second time	6.5	11.5	6.6	23.7	20.1	6.1	16.6	6.4	5.6	6
the third time	12.2	8	7.8	11.5	22.4	6.7	13.9	7	6.7	5.4
the fourth time	10.9	9.4	7.6	10.1	21.4	15.4	19.6	14.1	5.9	9
the fifth time	11.9	8	13.5	11.9	19.3	5.1	10.1	8.3	6.4	5
2.5h
the first time	16.8	4.5	5.6	13	11.3	9.8	15.9	7.4	5	4.4
the second time	9.8	7	4.5	16.9	16.6	10.2	12.9	14.4	6.7	9.9
the third time	6.8	14.2	4.2	18.3	11.7	10.8	16.9	10.3	10.4	5.8
the fourth time	6.6	6.4	6.1	18.6	10.1	7.2	13.4	11.7	9.4	5.1
the fifth time	5.2	4.4	8.1	13.4	11.1	7.3	14.2	9.2	4.6	10.3
4h
the first time	10.9	5.9	10.6	16.4	22.1	8.1	10.6	13.7	7.8	8.8
the second time	7.8	6.7	4.8	19.6	13.6	11.5	11.6	9.8	5.1	5.1
the third time	5.6	14.9	8.4	14.5	25.9	7.8	22.7	12.4	10.4	9.5
the fourth time	5.1	4.9	12	14.9	14.9	10.3	11.3	9.5	4.9	12
the fifth time	6.4	7.1	11.4	15.4	16.7	9.8	16.7	8.7	6.1	11.2
19d
the first time	13.5	12.1	6.7	18.7	12.9	11.3	15.6	11.9	10	4.8
the second time	12.3	8.7	5.6	20.8	11.7	10.3	15.9	6.4	12	4.9
the third time	4.7	6.7	7.6	13.9	15.5	11.8	16.3	5.2	11.6	10.6
the fourth time	10.8	7.7	4.3	11.7	12.4	12.4	14.8	7.5	7.3	5.2
the fifth time	13.6	5.6	6.4	10.5	14.9	9.1	9.5	7.3	11.7	6.4
0.5h
the first time	12.1	6.2	7.3	11.7	11.8	7	15.3	7.5	6.5	4.4
the second time	10.8	9.4	6.9	11.4	10.9	5.2	13.8	6	8	6.6
the third time	10.7	10	8.7	9	11.5	12.7	12.7	6.4	5.4	6.8
the fourth time	12.6	5.2	5.7	12.8	11.2	5.5	14.9	5.5	7.7	8.7
the fifth time	12.1	10.5	5.5	10.3	9.3	6.7	13.4	5.4	5.4	10
2.5h
the first time	17.5	6.7	7.2	4.1	17.7	7.7	8.3	8.5	11.2	18.6
the second time	14.3	6.5	6.1	17.3	16.6	7	9.6	8.2	12.3	11.4
the third time	10.8	9.2	6.8	18.6	16.9	7.6	8.8	7.7	15	12.9
the fourth time	9.9	6.2	13.5	17.1	16.8	10.8	9	8.7	11.4	11.7
the fifth time	8.6	8.9	12.4	18	12.4	13.2	13.4	6	11.6	6.5
4h
the first time	8.8	10.1	8.6	10.5	12.1	8.6	12	5.5	5.8	11.3
the second time	14.6	7.5	6.8	8.9	8.7	8.9	14.8	7	9	13.3
the third time	8.6	9.6	8	13.2	7.5	8.5	12.6	7.2	10.8	10.3
the fourth time	9	11.2	8.3	12.7	11.5	8.4	14.4	9.5	9.1	8.9
the fifth time	8.4	10.9	6.8	10.4	9.9	7.9	12.7	6	9.6	9.9
21d
the first time	6.2	7.2	6.3	10.6	7.5	7.8	8.8	6.7	7.4	5.8
the second time	9.1	6.3	6.8	7.9	7.7	6.9	8.5	4	6.5	11.4
the third time	7.2	5.1	6.5	7.3	7.6	7.1	7.4	4.7	9.9	7.2
the fourth time	6.8	6.1	6.3	7.4	8.2	4.7	8.7	6.6	6.3	6.2
the fifth time	6.5	5.3	4.1	6.1	7.9	5.8	7.9	4.5	5.3	7.7
0.5h
the first time	8.3	6.3	5.6	7.5	9.7	7.7	9	5.5	12.5	5.6
the second time	6.6	6.9	6.1	7.4	8	6.1	8.5	6	7	7.5
the third time	5	5	5.5	8.1	7	6.2	8.7	7.1	6.4	8.8
the fourth time	6.5	5.4	7.2	9.1	12.6	6.3	9.6	7.3	6.6	8.2
the fifth time	9.3	6.7	5.1	6.3	9.1	5.7	12.1	5.3	7	6.4
2.5h
the first time	11.5	6.6	7.1	12.2	13.3	5.4	14.2	6.9	11.4	12.3
the second time	8.5	11.9	6.9	10	13.8	10.3	15.1	5.5	10.4	11.5
the third time	9.5	7.1	5.8	12.2	12.8	11.5	6.8	6.3	7.8	9.3
the fourth time	6.9	9.1	4.6	8.3	10	9.4	8.8	4.9	6	9.4
the fifth time	9.5	5.5	5	8.5	9.9	7	8.5	6.1	6.7	10.1
4h
the first time	9.5	8.2	7	10.6	12.1	10.3	12.8	8.6	12.5	12.2
the second time	16.1	10.1	7.1	10.9	10.4	7.8	9.8	6.8	7.7	9.2
the third time	6.1	11.6	8.3	14.7	8.8	6.9	11.9	9.7	7.4	7.5
the fourth time	11.1	6.2	5.3	12.7	12.8	9.2	8.1	7.7	7.2	10.8
the fifth time	10.7	8.4	9.4	9.9	9.3	9.1	11.2	5.2	5.6	7.7
NS group
	NO.1	NO.2	NO.3	NO.4	NO.5	NO.6	NO.7	NO.8	NO.9	NO.10
before 3d
the first time	9.4	20.2	19	20.5	15.1	22.7	15.2	10.7	7.9	8.2
the second time	8.5	12.4	11.6	20	16.4	18.9	11.3	13.6	13.4	9.5
the third time	8.5	22.5	13.8	17.7	18.8	14.5	15.9	14.2	6.5	5.5
the fourth time	11.8	22.3	7.5	14.8	18.6	28.5	15.5	14.9	6.9	7.7
the fifth time	8.2	14.1	17.1	23.7	17.2	25.6	14	14.7	10.8	12
before 2d
the first time	16	14.4	12.3	9.6	17.1	21.6	15.7	19.2	12.1	16
the second time	15.8	23.6	7.9	14	14.5	16.4	6.7	5.8	14.1	6.2
the third time	9	7.6	11.7	11.7	9.5	15.6	13.5	11.5	9.5	8.2
the fourth time	12.1	20.7	16.3	10.1	8.9	25.7	5.7	5.8	11	14.8
the fifth time	16.8	17.9	24.4	24.5	12.7	17.5	7.3	16.7	10.2	6.5
before 1d
the first time	12.1	13.3	9.6	17.8	20.6	22	23.2	13.9	13	8.9
the second time	12.8	11.6	10.3	22	7.7	16.7	17.3	7.5	10.8	9.4
the third time	13.5	14.5	13.4	13.7	13.8	20.8	6	11.3	6.6	6.5
the fourth time	11.9	22.9	8.1	25.1	16.9	19.5	6.2	10.3	6.4	9.3
the fifth time	16.1	28.7	10.1	14.5	17.3	18.1	8.4	10.4	12.8	10.8
1d
the first time	12.6	12.3	11.2	21.7	17.4	17.3	15.1	17.3	13	12.6
the second time	15.5	21.8	10	35.2	13.7	17.1	15.7	10.2	12.1	6.4
the third time	15.6	10.7	11.9	13.5	19.2	6.8	23.2	15	7.3	7.1
the fourth time	16.7	10.4	6.6	14.2	14.。0	14.5	19.5	13.5	16.2	7.7
the fifth time	20.9	7.4	7.9	15.3	17	21.3	20.2	13.2	11.8	8.7
3d
the first time	10.3	16.2	17.2	11.8	9.2	17.9	10.4	6.6	15.8	6.2
the second time	9.1	10.8	9.6	20.2	11.3	11.5	13.8	10.3	14.7	6.7
the third time	12.6	4.6	11.8	16.7	15.5	18.6	4.7	9	6.9	8.8
the fourth time	10.1	12.6	10.3	21.1	17	14.4	16.8	13.8	6	6.4
the fifth time	15.6	11.4	17.7	15	8.6	21.5	13.3	10	4.8	9
5d
the first time	12	14.8	8.7	7.2	6.5	13.6	12.8	9	12.2	5.4
the second time	15.5	12.8	7.9	14.7	11	9.7	12.5	8.7	7.3	7.1
the third time	19.7	14.7	12.9	22.8	15.4	12.4	12.4	6.9	12.3	4.2
the fourth time	11.9	4.2	10.3	23.5	7.3	19.3	10.2	7.3	6.6	5.8
the fifth time	17.3	14.1	7.8	21.6	7.9	19.3	19.1	8.4	6.6	4.8
7d
the first time	11.7	6.5	8.1	13.8	11.7	12.7	20.1	8.7	13.8	8.4
the second time	13.5	12.2	13.1	18.5	10.6	17.8	6.6	6.2	5.9	10.4
the third time	18.2	13.2	8.4	16.4	18.3	17.6	6.1	12	8.1	4.5
the fourth time	6.8	12.3	7	11.2	9.1	19.2	4.4	7.9	7.8	4.8
the fifth time	11.5	8.9	7.9		5.6	16.2	6.6	8.4	11	5
9d
the first time	8.8	12.7	6.8	21.5	16.1	22.7	3.8	9.3	16.6	11.8
the second time	11.3	9.2	7.6	9.8	13.5	13.8	3.7	7.6	13.3	4.1
the third time	13.9	11.5	13.5	9.1	15.5	8	4	10.2	8.4	6.2
the fourth time	10	7	5.9	17	12.9	6.3	5.6	7.1	8.9	5.7
the fifth time	6	12.1	6.3	19.4	14.2	6.4	11	5.7	5	3.2
11d
the first time	12.7	13	12.3	15.5	12.4	11.1	15.5	7.8	7.4	11.3
the second time	13.3	14.6	11.6	17.4	12.8	12.9	6.4	8.9	5.6	6.5
the third time	9.1	10.3	10	16.5	14.4	11	11.7	7.9	6	9
the fourth time	13.5	9.6	10.6	18.1	13.5	12.7	9.4	8.2	8.1	7.8
the fifth time	10.1	9.9	10.6	15.9	12.2	16.2	12.6	7.7	8.4	11
13d
the first time	9.4	12	8.1	16.9	12.8	7.1	18.4	8.9	7.9	4.8
the second time	9.6	5.1	8.4	14.5	11.2	11.2	7	7	7.8	4.4
the third time	10.9	6.8	9.7	9.9	7.2	8.3	8.3	7.3	6.3	8.4
the fourth time	10.9	11.5	7.7	16.1	11.4	11.1	8.6	5.5	7.9	9
the fifth time	12.7	12	7.5	12.8	14.4	12.9	9.7	5.6	5.6	5.6
15d
the first time	12.2	10	8.8	11.8	11.1	9.9	15.6	6.7	11.3	11
the second time	11.4	8	8.6	13.2	11.9	11.1	12.1	6.8	8.7	9.4
the third time	12.7	8.5	8.9	12.8	9.7	14.1	11.9	8.5	8.9	8.3
the fourth time	11	7.6	7.5	10.7	11.4	11	12.5	6.8	8.7	8.8
the fifth time	12.7	10.1	9.7	7.6	12.2	11.7	12.1	8.2	9	8.5
0.5h
the first time	13.5	10.3	8.6	12.8	13.3	11.4	12.4	8.8	8.1	12.2
the second time	11.7	10.1	7.8	12.5	10.2	12.1	10.5	10.4	10.6	9.8
the third time	11.7	11.9	10.9	13.3	10	15.6	11.9	6.6	9.7	8.5
the fourth time	11.5	7	9.4	12.5	8.6	13.6	11.7	8.9	11	10
the fifth time	11.6	10.7	9.7	12.7	10.6	12.7	11.3	8.2	10.2	10.5
2.5h
the first time	17	14.2	15.9	9.2	12.7	12.5	9.5	6.5	17.9	11.1
the second time	16.3	7.5	8.5	20.1	5	7.2	13.5	9.6	10.4	8.7
the third time	13.7	16.9	9.9	19.8	15.4	15.8	14	10	17.5	14.1
the fourth time	12	15.2	12.9	21.1	15.4	21.4	11.3	6.9	7.8	8.8
the fifth time	23.6	15.3	17.3	20.4	16.7	13.4	23.4	12.3	15.8	14.3
4h
the first time	10.5	11.3	14.6	28.3	12	15.1	18.8	6.2	16.1	8.1
the second time	21.2	13.6	12.1	28.2	17.3	10.3	22.6	8.9	14.2	9.7
the third time	14.9	18.6	5.6	27.7	13.6	15.3	13.9	9.5	16.4	28.7
the fourth time	19.3	12.2	13.9	25.1	17.6	18.8	18	7.2	16.4	10.6
the fifth time	17.7	11.5	12.9	26.3	12.6	16.1	12.8	9.1	18.7	8.7
17d
the first time	27.9	6	19.8	17.6	18.3	12.3	31.2	15.9	15.1	14
the second time	11.6	4.8	5.1	12.2	27	20.5	19.8	9.3	13.1	5.1
the third time	10.4	5.8	8.8	16.5	9.2	14.1	23.8	11.2	12	7.3
the fourth time	9.1	9.2	9.5	17	16.3	15.8	20.7	10.3	14.1	6.5
the fifth time	9.5	8.8	7.8	17.1	17.1	13.1	22.2	8.2	11.3	7.4
0.5h
the first time	10.1	8.8	7.9	29.5	10.1	8	35.3	7	12	13.5
the second time	7.1	8	23.5	32.6	14.4	10	20.8	8	16.3	7.4
the third time	12.1	6.2	8.2	24.3	16.8	11.2	24.9	8.6	13.2	14
the fourth time	18.4	12.5	20.3	28.6	10.9	8.1	23.1	5.4	19.6	5.1
the fifth time	13.7	8.5	9	23.9	13.4	9.2	22.9	8.5	14.2	8.4
2.5h
the first time	9.7	21.3	9.7	30.9	8.3	16.7	32.8	5.6	21.4	4.3
the second time	9.8	16.8	11.7	18.8	17.1	10.9	18.6	4.6	17.9	11.3
the third time	14.4	8.1	8	18.1	14.6	12	18.4	9.6	10.4	6.5
the fourth time	9.9	14	10.2	17.4	17.9	14.7	21	10.4	20.2	5.1
the fifth time	15.6	13.7	13.3	16.1	17.2	14.1	19.7	10.7	21.6	7.3
4h
the first time	14.7	13.8	18.9	34.8	25.1	21.1	31.6	11	19.2	7.7
the second time	10.9	15.7	16.8	35.8	26.7	23.4	20.7	9.8	26.5	7.5
the third time	14.5	14.6	15.4	31.7	24.1	18.9	21.3	11.7	7.1	7.6
the fourth time	19	14.7	14	29.8	11.9	17.1	22.4	6.8	22.8	6.2
the fifth time	16.5	15.2	14.1	24.8	16.1	9	18.1	15.4	18.4	7
19d
the first time	9.8	4.2	8.4	15.8	13.4	9.1	13.6	8	9.2	10.5
the second time	8.8	16.5	6.6	15.4	7.9	9	17.4	6.3	11.1	10.1
the third time	10.6	9.4	6.5	13.1	12.6	12.8	13	5.7	8.6	10.6
the fourth time	11.9	11.8	9	14.4	7.8	7.3	13.9	5.2	10.4	9
the fifth time	8.5	12.6	9.7	11.8	8.9	10.2	11.7	5.3	9.3	7.7
0.5h
the first time	8.6	13.6	9.9	22.6	11	7.3	5.6	5	10.8	11.7
the second time	13.5	9.7	9.7	14.7	12.4	8.2	12.7	8.1	7.9	5.4
the third time	14.3	9.9	10.1	14.6	11.5	7.4	12.1	5.7	11.7	4.9
the fourth time	12.2	10.8	10.8	13.5	4.7	10.2	11.7	6.2	11.9	7.1
the fifth time	12.4	10.5	10.6	16.4	12.7	12.1	10.6	6.6	11.6	4.4
2.5h
the first time	13.3	7.9	7.6	21.2	22.3	19.8	21.2	6.8	17.7	7.8
the second time	15.2	14.6	8.1	19.4	17.4	11.3	18.2	7.1	18.6	6.1
the third time	9.9	13.7	13.2	16.8	21.7	8.6	21.4	7.5	5.2	9
the fourth time	8.5	9.4	6.6	20.8	21.3	8.3	20.6	6.6	17	8.3
the fifth time	9	14.9	8.7	19.9	21.8	9.6	19	6.3	9.1	9.2
4h
the first time	15.3	13.8	7	12.6	18.4	16.5	12.8	6.1	21.6	11.3
the second time	6.2	12	9.9	12.1	8.7	17.8	13.2	5.9	8.7	11.7
the third time	16.3	12.2	12.3	14.2	12.2	14.6	11.7	6.6	9.1	10.9
the fourth time	15.4	13.6	8.6	12.7	8.8	8.5	21.8	6.3	9.9	7.8
the fifth time	8.3	5.8	9.8	13.5	9.6	7.1	14	9.9	17.3	6.5
21d
the first time	6.9	6.3	4.6	11.8	7.5	6.3	10.9	6.4	7.6	6.9
the second time	11.5	5.4	6.1	10.9	6.5	6.1	5.3	7.3	7.2	7
the third time	11.1	8.1	7.3	10.6	8	7.9	11.9	4.9	8.2	7.6
the fourth time	8.4	5.2	7.1	6.4	7.2	5.2	9.8	5.2	5.5	4.2
the fifth time	6.8	9.1	8.4	10.6	6.6	4.1	7.2	5.7	5.6	6.4
0.5h
the first time	5.7	9.6	4.7	7.9	7.7	6.4	6.6	5.9	9.1	7.8
the second time	6.4	8.6	7.2	8.9	10.1	7.3	8.4	6.7	9	6.8
the third time	10.3	9.2	6.8	11.3	6.9	5.7	7.5	5.1	6.7	5.2
the fourth time	5.4	9.5	8.9	15.9	9.3	12.5	11.7	7.6	8.5	6.5
the fifth time	9.1	6.8	7.2	10	6.8	10.1	10.4	5.8	10.7	5.3
2.5h
the first time	7.8	7.5	4	15.5	8.4	8.2	12.6	11.3	10.2	6.6
the second time	9.9	7.1	10.8	13.1	13	7.9	8.4	9.6	7.6	6.3
the third time	7.7	5.3	7.6	12.5	7.4	13.4	13.7	6.6	9.5	8.1
the fourth time	6.7	9.2	5.5	11.2	9.7	8.3	12.2	6	8.7	8.9
the fifth time	7	8.1	8.2	14.7	7.8	10.2	14.9	6.5	7	6.8
4h
the first time	6.4	6.8	9.6	13.8	9.9	12.2	9.4	6.3	11	6.7
the second time	11.6	6.2	8.9	10.7	7.1	5.7	10.3	5.6	10.4	7.1
the third time	6.2	9.9	7.4	12.6	9.7	5.9	11.5	5.2	10.5	6.8
the fourth time	11.1	10.9	9.7	13.3	8.8	7.9	7.1	6.6	8.9	11.3
the fifth time	10.9	6.7	8.6	14.1	8.6	6	8.6	7	11.7	7
lappaconitine group
	NO.1	NO.2	NO.3	NO.4	NO.5	NO.6	NO.7	NO.8	NO.9	NO.10
before 3d
the first time	17.2	16.4	18.1	21.8	12.1	19.1	16.4	16.4	18.2	24.3
the second time	12.9	11.6	8.6	13.7	10.1	14.8	13.9	17.3	13.3	17.8
the third time	12.3	14	14.5	11.3	8.8	13	18.7	10.3	15	17.1
the fourth time	14.3	11.3	14.7	11.7	12.6	13.7	13.3	14.2	16.4	10.7
the fifth time	9.2	10.3	12	12.5	8.8	17.3	14	22.3	18.6	15.8
before 2d
the first time	16.8	8.3	15.4	11.1	14.7	11	20.1	13.4	13.7	16.2
the second time	12.5	13.4	6.4	14.6	19.3	11.6	19.3	17.1	5	10.7
the third time	13.4	14.9	13.7	17.9	15.2	12.4	13.3	13.7	4.6	14.4
the fourth time	19.3	11.1	15.6	19.2	17.9	9.9	15	14.1	5.1	8.9
the fifth time	16.4	11.6	12.5	18.8	6.7	10.7	13	17.4	12.1	15.7
before 1d
the first time	15.9	9.9	11.5	14.7	5.9	9.2	15.7	16.7	17.7	14.6
the second time	16	15.9	10.6	17	15.3	21.4	22.8	10.5	21.1	16.1
the third time	18.8	8.3	11.2	12.3	9.5	12.5	13.8	7.6	16.1	20.1
the fourth time	15.2	10.4	10.5	14.8	`10.6	20.8	29.6	14	13.7	10.7
the fifth time	12.9	7.4	15.2	10.4	10	10.9	18.6	15.9	17.2	13
1d
the first time	11.1	9.7	-	22.7	18.3	15.2	-	8.4	25.4	13.7
the second time	10.1	10.2	-	15.6	5.6	19.3	-	9.4	17.1	7
the third time	13	7.2	-	11.6	10.1	17.5	-	12.9	16.8	14.5
the fourth time	16.3	6	-	7.9	10.1	10.4	-	21.9	11.9	10.3
the fifth time	10.4	7.5	-	13.3	14	13.9	-	17.4	12.4	16.5
3d
the first time	17.8	6.5	-	14.8	14.3	8.8	-	6.5	9.5	19.5
the second time	8.9	5.2	-	11.4	9.2	12.5	-	19.6	18.8	14.9
the third time	12.6	3.9	-	7.2	10	8.1	-	11.8	14.6	13.3
the fourth time	15.5	10.9	-	8.9	12.5	14.6	-	14.1	14.6	15.6
the fifth time	12.5	5	-	16.1	5.3	10.7	-	12.1	18.4	20.5
5d
the first time	11.1	11.4	-	10.9	1.4	15	-	11.7	23.3	15.9
the second time	11.4	5.1	-	10.4	13.1	6.4	-	13.7	6.8	7.1
the third time	14.5	4.2	-	14.1	14.6	13.3	-	6.9	26.8	6.5
the fourth time	7.3	6.2	-	8.7	19.2	11.2	-	12.1	19	8
the fifth time	28,8	6.7	-	8	9.2	8.9	-	15.2	18.3	20
7d
the first time	7.7	6.9	-	14.1	6.3	13.1	-	24.8	25.1	12.6
the second time	14.5	12.2	-	15.7	13.4	10.8	-	27.3	10.1	20.1
the third time	7.3	6.2	-	13	11.2	12.3	-	16.7	8.1	13.3
the fourth time	10.8	4.3	-	16.4	11.1	6.4	-	15.4	7.2	13.1
the fifth time	12.2	7.2	-	14.7	12.4	12.3	-	17.4	10.7	8.6
9d
the first time	15	3.6	-	9.2	8.1	15.7	-	9.2	12.9	12.3
the second time	10.4	11.4	-	17.4	5	14.2	-	23.5	13.5	4.5
the third time	17.5	4	-	16.7	9.8	9.8	-	12.1	8.6	12.8
the fourth time	14.4	5.4	-	10.8	5.6	8.7	-	15.1	13.3	12.5
the fifth time	8.4	5.1	-	11	11.3	16.3	-	14.1	6.7	12.9
11d
the first time	10.3	12.8	-	21.3	7.4	11.8	-	22.1	12.4	17.6
the second time	9.7	7.8	-	9.6	8.7	14.6	-	11.5	16.7	11.2
the third time	8.6	4.5	-	9	9.2	13.7	-	14.6	10.7	7.9
the fourth time	8.7	6.1	-	10.5	5.4	10.9	-	16.9	9.6	9.1
the fifth time	9.7	5.1	-	10.5	5.9	11.5	-	15.8	11.8	6.4
13d
the first time	6.7	5.4	-	6.6	5.2	9.3	-	12.5	12.2	10.5
the second time	9.5	4.9	-	11.4	7.4	11.9	-	11.7	5.7	8.7
the third time	4.2	4.2	-	11.5	13.3	10.1	-	11.6	7.4	7.4
the fourth time	5.5	6.4	-	11.3	10.6	9	-	15.9	8.8	7.3
the fifth time	8.8	3.5	-	12.9	5.7	9	-	13.7	15	9.9
15d
the first time	10.5	12.2	-	11.6	8.5	10	-	9.3	10.4	8.4
the second time	10.1	5.6	-	12.4	9.8	9.2	-	11.4	10	9.5
the third time	10.5	5.9	-	8.7	8.6	12.1	-	12.7	10.3	9.6
the fourth time	10	6.2	-	8.3	9.5	10.1	-	12.7	10.3	9.6
the fifth time	9.7	6	-	10	9.5	10.4	-	11.4	9.2	9.1
0.5h
the first time	12.6	7.6	-	9.1	12.6	11	-	10.7	12.3	12.2
the second time	11.5	7	-	10.2	9.2	11.9	-	10	10.9	10.3
the third time	9.3	8.5	-	10.9	9	10.5	-	10.8	10.5	11.8
the fourth time	14.8	11.9	-	15.8	12.2	18.7	-	18.9	25.3	17.3
the fifth time	4.5	4.4	-	11.4	6.7	13.3	-	14.9	11.7	10
2.5h
the first time	11.3	9.3	-	10.1	9.1	11.3	-	31	21	11.7
the second time	11.9	6.8	-	14	14.3	18.2	-	18.5	10.5	17.3
the third time	14.4	6.8	-	11	10.8	11.3	-	21.8	18.3	16.9
the fourth time	9.9	6.4	-	16.2	11	9	-	20.4	13.4	15.8
the fifth time	15.8	6	-	18	8.7	17.2	-	20.1	13.5	11.1
4h
the first time	12.5	7.3	-	10.7	13.4	14.1	-	14.4	14.8	14
the second time	16.5	5.6	-	16.5	11.2	14.7	-	14.2	15	8.9
the third time	5.8	6.3	-	10.3	6.9	16.5	-	14.9	16.6	10.4
the fourth time	17.1	5.6	-	14.8	11.9	16.9	-	11.8	14.4	20.7
the fifth time	10.5	7.5	-	14.3	16.6	18.3	-	13.1	14.2	13.5
17d
the first time	10.7	9.2	-	20.2	8	23	-	14.6	14.8	7.1
the second time	9.2	6.5	-	12.6	6.3	7	-	17.4	13.3	9.1
the third time	18	6.7	-	12.3	5.2	21.1	-	16.6	10.8	9.2
the fourth time	10.3	7.1	-	13.5	6.7	6.2	-	18.5	7.7	11.1
the fifth time	9	8.3	-	12.4	7.1	8	-	15.7	12.7	10.4
0.5h
the first time	8.1	4.7	-	18.2	6	7.8	-	6.9	9.6	21.2
the second time	15.6	9.9	-	22.1	4.6	5.8	-	22	10	13.8
the third time	10.2	7	-	21.7	6.3	17.1	-	18.9	9.9	8.3
the fourth time	11.5	5.1	-	17.3	10.3	6.9	-	19.4	12.5	10.7
the fifth time	13.6	6	-	22.4	6.7	6.7	-	19.7	10.3	8.4
2.5h
the first time	12.2	7	-	26.6	13.3	7.7	-	29.7	13.9	13.9
the second time	11	5.6	-	22.7	7.1	11.8	-	6.4	11.8	8.3
the third time	11.2	8.6	-	15.4	5.5	14.1	-	25.5	11.7	12.9
the fourth time	10.5	9.8	-	13.7	7.4	15.9	-	6.7	10.1	6.9
the fifth time	8.6	5	-	16.7	6.7	7.1	-	7	14.6	11.4
4h
the first time	9	13.4	-	14	5	9	-	23.8	14.2	12.4
the second time	14.2	11.7	-	18.6	6.5	8.5	-	29.7	9.8	17.4
the third time	8	9.4	-	17.4	4.5	10.5	-	22.6	13.7	10.5
the fourth time	9.2	10.6	-	16.5	8.2	11.8	-	21.3	11.9	8.3
the fifth time	13.6	9.9	-	13.5	12.7	14.2	-	18.4	10.2	11.9
19d
the first time	12.2	4.4	-	12.6	6.4	8.6	-	17.3	12.6	6.6
the second time	9.4	13.7	-	13.5	6.9	7.1	-	16.1	12.3	6.9
the third time	12	4.6	-	13.8	6.8	9.7	-	15.1	11.2	6.8
the fourth time	10.7	5.1	-	12.8	6.7	8	-	15.5	10.7	8.1
the fifth time	11.4	8.2	-	14.1	4.6	9.6	-	14.7	7.5	10.2
0.5h
the first time	6.9	7	-	9.3	5.1	15.1	-	12.6	14.1	12.1
the second time	12.9	6.6	-	10.7	9.7	11.9	-	17.8	12.7	6.4
the third time	5.7	5.7	-	9.7	5.8	10.1	-	13.5	13.1	11.8
the fourth time	8	6.9	-	12.1	7.8	13.6	-	18.9	16.1	11.9
the fifth time	7.1	6.4	-	11.8	8.1	12.1	-	13.7	13.2	10.8
2.5h
the first time	8.6	12	-	11.3	10	14.6	-	16.1	13.5	9.6
the second time	11.7	11.2	-	12.6	9.8	10.8	-	14.2	8.1	10.3
the third time	11.8	11.6	-	9.8	10.4	13.5	-	14.6	14	8.5
the fourth time	7.6	9	-	11.9	9.6	12.4	-	16.4	13.4	13.9
the fifth time	10	6.9	-	11.7	6.8	12.6	-	15.4	14.6	9.4
4h
the first time	14	4.2	-	10.9	9.6	8.6	-	12.4	7.8	5
the second time	11.8	9	-	12.7	11.3	11.8	-	14.4	11.2	14.2
the third time	11.9	13.7	-	13.4	10.3	12.6	-	13.6	11.5	5.1
the fourth time	10.7	9.5	-	12.9	5.9	13.9	-	27	11.1	7.2
the fifth time	8.9	9.8	-	11.7	12.5	14.8	-	13.5	11.7	8.8
21d
the first time	7.1	6.3	-	8.9	4.8	9	-	8.4	8.8	6.6
the second time	7.7	6.6	-	8	7.1	7.3	-	8.3	8.1	7.2
the third time	7.1	6.4	-	6.2	7.7	7.7	-	9.1	6.7	7.3
the fourth time	9.1	8.5	-	8.7	5.5	8.2	-	11.9	7.9	7.1
the fifth time	8.5	5.1	-	9	5.1	8.9	-	9.5	5.1	7.3
0.5h
the first time	9.5	8.3	-	7.9	10.6	9.8	-	9	11.3	7.2
the second time	7.8	7.2	-	8.1	5.1	10.1	-	11.7	9.3	7.9
the third time	9.9	6.9	-	6.5	7.3	12.2	-	11.1	10	10.2
the fourth time	8.8	7.4	-	15.5	9.8	13	-	11.6	10.6	8.8
the fifth time	6.9	10	-	10.8	7.4	8	-	12.1	12.5	8
2.5h
the first time	9	7.2	-	9.1	6.6	11.1	-	12.5	9.5	9.3
the second time	9.7	8.5	-	13.8	6.7	10.3	-	8.6	11.4	8.3
the third time	9.3	6.9	-	11.4	5.5	18	-	17.7	11.6	7.5
the fourth time	9.2	8.4	-	11.8	7.5	10.9	-	15.7	10.4	6.6
the fifth time	9	8.2	-	9.2	4.7	9.2	-	12.3	9	6.7
4h
the first time	9.2	8.5	-	10.2	7	14.9	-	15.7	12.2	11
the second time	8.7	7.3	-	11.8	10.2	7.6	-	14	10.1	6.7
the third time	9.8	10.5	-	10.8	9.9	9.4	-	14.4	14.1	5.6
the fourth time	10.9	7	-	9.4	12.3	8	-	14.2	14.4	7.1
the fifth time	8.8	9.1	-	9.6	8.2	10.7	-	14.6	9.4	6.7
K562 cells group
before 3d	NO.1	NO.2	NO.3	NO.4	NO.5	NO.6	NO.7	NO.8	NO.9	NO.10	NO.11	NO.12	NO.13	NO.14	NO.15
the first time	19.2	13	19.5	19.6	13.3	24.1	18.3	10.6	20.8	13.4	10.1	17.2	15.4	14.4	9.3
the second time	12.9	12.8	15.3	14.7	12.9	11.3	17.9	11.6	15.3	10.6	9.9	15.6	13.9	9.2	12.6
the third time	14.9	14.2	17.2	12.3	12	9	11.3	8.8	15.6	9.5	12.7	8.7	12.2	13.2	11.3
the fourth time	14.5	13.7	11	13	12.9	11.6	15.1	10.7	16.7	13.3	9.6	10.8	11.4	15.1	9.9
the fifth time	10.7	7.1	15.5	18.4	16	17.1	12.7	11.7	13.2	11.3	11	12.2	11.8	10.7	9.2
before 2d
the first time	10	15.2	15.9	13.6	10.6	6.1	11.6	14.1	15.5	8.1	7.8	11.8	13.5	13	8.6
the second time	8.6	9.5	14	11.9	5.8	7.6	14.4	14.4	17	11.3	8.5	9	12.5	14.9	8.3
the third time	10.5	7.3	7.2	12.1	8.1	7.5	15.9	17	14.3	12.8	8.4	8.7	11.5	14.7	6.8
the fourth time	6.7	9.3	9.8	9.7	12.6	10.2	15.2	13.1	11.8	10.5	8.2	8.2	8.2	14.4	9.9
the fifth time	11.2	16.7	8	17.4	11.7	17.4	19.2	16	19.8	9.7	11.2	10.7	7.6	15.9	12.7
before 1d
the first time	10.7	11.2	18.5	10.2	9.8	11.1	12.4	15.6	27.6	12.3	3.9	14.5	7.5	17.8	6.4
the second time	5.8	7.7	9.9	17.2	5.5	14.9	12.9	6.3	11.5	11.6	7.4	14.5	12.9	8.4	5.9
the third time	7.4	13.5	6.9	11.6	14.2	16.3	10.2	11.2	20.5	10.3	5.4	11.7	12	10	7.3
the fourth time	6	11.6	19.3	15.5	12.2	13.1	16.2	10.1	25.2	17.1	6.8	13.4	10.8	17.1	7.2
the fifth time	10.1	15.9	10	11.6	14.1	8	16.7	10.4	16.3	11.7	6.5	10.9	8.6	15.2	6.8
1d
the first time	9.4	7	12.9	12.2	10.3	10.1	13.5	13.1	11.8	12	10.2	13.9	11.5	11.1	10.7
the second time	8.2	12.4	15.7	19.3	11.4	13.4	12.2	13	13.7	11	12.1	17	14.1	13	11
the third time	8	10	11.6	12.8	11.8	8.6	13	10.7	15.5	9.6	11.2	11.4	13.8	7.1	9.6
the fourth time	12.4	10.4	9.6	8.6	9.5	14.2	12.6	9.7	15.6	12	9.5	10.6	14.7	13.5	10.5
the fifth time	8.6	10.1	11.4	9.2	10.1	8.8	12.1	9.1	14.8	12.5	7.9	10.8	9.1	11.2	10.9
3d
the first time	11.4	9.5	13.5	13.1	12.9	12	10.2	14.7	12.6	11.2	8.8	9.8	11.8	10.2	10.4
the second time	6.2	9	9.1	5	6.3	7.9	11.6	13.3	12.8	9.5	6.4	14.7	12.4	10.5	9.9
the third time	5.3	7.8	11.5	10.7	5.8	12.2	11.7	10	11.2	7.9	5.2	9.9	10.5	10.5	7.9
the fourth time	6.7	8.4	10.5	9.2	5.3	7.1	7.9	11.4	11.6	10.4	7.6	6.8	8.4	8.5	6.9
the fifth time	8.2	8.9	10	7.6	4.8	11	8.2	10.8	10.9	10.6	7.9	11.1	7.5	8.5	8.5
5d
the first time	9.3	9.9	11.7	8.7	8.1	9.8	10.3	8.4	9.7	5.3	4.6	7.7	9.5	6.2	5.3
the second time	8.7	7.9	13.1	13	7.7	7.5	9.8	6.9	9.8	6	5.6	7	6.1	6.8	8.5
the third time	4.5	6.9	7.6	8.3	4.8	5.9	8.5	9.6	8.9	6.8	5.7	5.3	6.2	9.5	8.4
the fourth time	4.8	8.8	10.8	10.8	4	7.2	11.3	8	9.4	7	5.9	6.7	7.8	7.3	7.3
the fifth time	8.6	8.3	10.6	8.3	5.7	5.5	6.1	7.1	7.3	6.6	7.8	7.1	6.7	8.4	6.7
7d
the first time	6.2	6.6	6.7	9.4	5.3	6.3	6.9	9.9	8.9	7.3	5.4	7.6	9.5	10.2	9.5
the second time	7.6	7.1	8.6	7.5	5.1	8.2	7.1	7.6	11.2	9.4	7.6	11.2	6.4	8.2	11.3
the third time	5	7.8	7.9	11	7.7	8.2	7	8.3	12.2	7.6	8	9.1	8.7	7.5	9.2
the fourth time	4.9	6.1	11.3	5.1	5.8	6.2	4.5	7.7	13.3	6.5	7.5	12	10.1	8.5	10.6
the fifth time	4.4	5.8	9.2	5.5	5.5	7.3	7.6	10.2	13.2	7	7.5	9.3	5.6	9.4	9.1
9d
the first time	6.5	9.4	7.3	9.4	8.1	6.3	7.1	8	9.8	5.4	6.9	9.4	6.1	6.4	7.6
the second time	7.6	8.3	7.5	9.1	8.6	5.7	6.7	5.9	8.3	7.7	5.2	5.3	8.5	8.3	6.3
the third time	6.3	6.9	5.5	9.4	4.9	5.3	5.8	6.8	8.1	6.7	5.8	5	6.7	7	9.9
the fourth time	6.5	7.4	9.1	7.2	5.8	4.5	7.3	6.6	8	7	5.9	8.7	5.4	9.9	7.9
the fifth time	6.6	6	7	4.9	5.6	5.3	7.1	6.4	7.1	7.1	4.6	8.1	6.3	7.1	5.1
11d
the first time	13.7	6.8	12.6	8.2	9.1	9.1	10.8	14.9	15.2	11.8	7.9	9	10.5	12.9	10.7
the second time	8.6	5.6	6.1	9.2	7.7	7.5	7.3	9.9	14.7	10.1	5.1	11.4	10.3	8.9	9.2
the third time	9.2	5.4	12.4	6.5	8.4	8.3	7.4	16.3	15.2	11.5	4.9	6.6	5	8.3	9.4
the fourth time	9.6	10.7	5.5	8	7.2	10.1	9.1	10.1	6.1	8.7	3.6	8.8	7.2	11.5	11
the fifth time	10	8.2	9.9	7.3	6	8.5	9.6	8.5	14	11.7	10.3	12.2	9.3	10.8	9.3
13d
the first time	6.7	5.5	9.7	6.8	8	8.7	7.5	8.4	13.2	8.2	9.1	9.4	9.5	13.2	9.8
the second time	4.8	6	12.8	7.5	8.1	5.7	6.3	10.8	11.8	11.6	7.8	7.8	7.1	13.3	8.1
the third time	7.9	7.6	15.5	6.1	4.1	9.2	7.7	11.1	14.6	8	4.7	13.6	10	8.1	9.3
the fourth time	3.4	6.4	10.3	5.9	7.8	7.8	8.6	10	12.3	13.6	9.4	17.4	12.1	11.7	15.6
the fifth time	7.7	11.2	9.7	9.1	3.3	6.2	9.5	11.8	16.2	4.8	5.8	12.7	10	9.7	12.1
15d
the first time	8.6	6	8.2	9.2	8.1	8.2	9.6	6.4	8.9	8	6.1	9.3	7.6	7.9	7.4
the second time	8	8.1	8.3	7.7	7.1	6.3	6.3	7.5	8.2	10.1	10.1	5.9	8.6	6.9	7.7
the third time	7.4	6.2	7.6	6.2	6.1	8	7.6	6.9	11.1	9.7	8.1	6.2	7.5	10.7	8.4
the fourth time	6.2	8.4	10.4	7.9	5	7.5	9.5	8.5	12	8.2	8.4	6.3	8.9	7.5	7.1
the fifth time	7.9	5.9	10.1	8.4	6.7	7.1	10	8.1	9.7	9.9	7.2	9.3	8.8	11.2	7.8
0.5h
the first time	8	8.1	8.9	8	8.7	9.9	9.3	9.6	9.1	7.8	6.7	9.6	8.6	7.8	11.1
the second time	5.3	6.2	8.4	8.1	7.4	7.5	8.3	7.5	10.9	11.9	8	6.8	7.3	8.1	7
the third time	6.4	8	10.1	8.7	5.6	10.2	8.4	9.5	11.5	8.1	8.5	9.5	9.2	8.8	9.7
the fourth time	6.9	8.2	9	9.7	8.1	9.4	8.7	9.8	10.5	7.6	7.9	8.7	8.1	9	10.2
the fifth time	7.4	5.9	8.3	6.5	5.7	9.2	8.7	7.6	10.7	8.2	6.3	8.2	6.9	10.1	8.6
2.5h
the first time	7	7.5	9.9	10.1	7.4	7	6.8	7.7	9	8.5	6	6.9	7.2	8.7	9.6
the second time	8.5	10.5	8.2	6.7	5.2	7.7	6.3	10.3	8.9	9.7	7.3	8.4	8.5	9.1	8.2
the third time	6.5	7.2	7.9	5.8	7	8.5	6.6	8.4	11	9.3	7	7.1	8.1	9.5	8.2
the fourth time	7.7	5.3	7.1	7.1	7.4	7.5	10.2	9.1	10.8	7.8	9.6	8.1	7.6	8	7.3
the fifth time	6.5	6.4	10.1	8.3	5.6	8.1	7.3	7	9.2	9.7	5.9	7.2	7.8	7.6	6.4
4h
the first time	7.7	8.2	9.2	8	7.6	7.7	9.7	6.1	9	9	10.3	6.5	8.5	10.8	8.5
the second time	8.2	6.7	10.4	8.7	7.7	7.9	10.1	7	10.2	11.1	9.7	6.9	7.9	9.7	7.9
the third time	8.6	6.6	10.5	8.6	7	6.7	6.7	7.4	9.7	8.7	8	7.6	8.3	9.4	7.6
the fourth time	7.6	7.1	9.6	8.1	6.9	9	9.4	7.9	8.6	7.6	7.9	8.1	9.4	8.7	8.4
the fifth time	9	7.5	10.7	9.2	5.4	5.4	9.8	6.8	8.1	8.8	8.5	7.8	9	9	7
17d
the first time	6.7	7.3	7.8	9.4	12.5	8.5	8.8	6.7	8.9	9	10.1	7.9	8.9	7.7	9.4
the second time	10.2	5.9	11.1	9.2	7.5	4	8.2	8	9.6	7.2	7.9	7.1	8.3	10.2	7.4
the third time	9.5	6.2	11.2	6.3	8.3	9.7	8	9.8	10.1	6.7	6.9	7.1	7.4	7.8	8.5
the fourth time	6.7	8.4	8.6	4.3	8	7.4	8.9	7.7	12.4	12.5	7.3	9.1	7.8	8.1	7.4
the fifth time	8	7.7	7.8	8.4	6.5	8.6	9.3	9.8	7.4	5.4	7.4	8.5	5.8	6.8	5
0.5h
the first time	10.7	6.2	8.8	6.9	7	7.1	7	10.4	8.9	5.9	6.6	9.8	7	7.8	7.5
the second time	9.1	8.4	7	7.5	7.7	9.4	8.3	10	8.6	8.1	9.3	11	9.9	7.6	8.1
the third time	7.4	6.9	9.1	8.7	6.7	7.8	7.1	6.9	11.5	6.7	8	5	9.6	9	8.7
the fourth time	5.5	8.1	7.4	10	7.5	8	7.3	9.6	10.4	8.7	4.4	8.8	8.5	9.6	9.9
the fifth time	6.7	5.5	5.9	6.4	6	6.3	6.7	7	11.3	6.1	7.5	9	7.5	7.7	8.1
2.5h
the first time	9.1	7.5	9.3	7.1	8.3	6.3	8.9	7.4	7.7	7.9	10.2	7.1	7.2	12.2	10.2
the second time	8.8	5.4	9.2	8.2	9.6	8	6.5	9.5	8.7	10	6.9	7.5	9.6	8.3	5.6
the third time	5.6	8.3	7.6	5.3	8.4	8.5	9.6	10.5	11.7	11.4	7.3	5.7	11	10	8.7
the fourth time	6.9	6.9	7.7	5.9	8.2	7.7	7.4	7.7	14.5	6.9	8.1	8.2	7.3	8.4	8.1
the fifth time	5	6.9	10.7	7.3	4.2	7.7	9.6	8.4	8.8	7.8	7.8	7	7.5	9.3	8.7
4h
the first time	8.3	8.5	8.8	8.5	7.7	6.4	8.7	8.7	7.7	7.6	7.4	8.1	12.2	8.4	8.1
the second time	6.9	7.4	7.7	7.5	7.3	7.9	7.4	7.3	7.3	7.5	8.2	5.6	6.9	10	7.7
the third time	8.8	8.9	8	8.1	10	6.9	8.1	8.1	10.2	7.9	7	7.7	7.7	6.4	10
the fourth time	8.5	5.9	8.4	9.3	7.4	9.7	7	8.4	8.2	8	7.7	8.5	8.5	7.3	7.4
the fifth time	7.4	9.3	9.4	7.9	8.5	7.5	7.3	7.6	7.8	7.3	6.9	7	7.5	8.7	8.9
19d
the first time	5.7	7.1	10	6.5	6.2	9.8	4.7	9.5	13.4	10.3	5.9	12.3	7.7	9.8	9.2
the second time	7	5.6	9.4	5.4	5	8.4	9	11.4	12.5	6.1	8	14.7	10.8	8.3	10.4
the third time	4.3	4.5	10	5.9	5.7	8.8	7.1	10.3	15.7	10	10.4	13.5	10.2	10.4	9.3
the fourth time	6.8	5.6	13.5	3.8	5.8	8.1	9.2	9.8	10.6	6.4	10.1	4.5	10.3	8.3	8
the fifth time	4.6	3.7	10.4	7.3	4.4	7.6	6.9	11.7	11.5	13.9	4.3	5.2	7.9	7.3	10.4
0.5h
the first time	5.8	5.1	13.1	6.7	5.9	5.4	7.3	9.5	14.8	10.7	10.6	6.7	8.6	12.6	10.1
the second time	7.3	6.6	9.5	5.8	7.1	4.5	12.3	8.1	11.4	9.8	7.2	9.2	12.2	15.5	8
the third time	7.4	6.3	5	10.3	4.9	5.5	9.7	10.8	13.2	7.4	7.3	8.9	6.1	7.8	4.9
the fourth time	8	6.7	6.9	6.8	4.8	6.4	9	8.9	12.1	9.1	8.5	10.8	7	11.4	3.1
the fifth time	5	8.1	7.2	6.1	9.9	5.1	8.2	11.7	10	8.5	7.4	6.4	9	7.7	13.7
2.5h
the first time	6	6.9	12.3	5.9	6	4.9	7.2	9.6	12.5	8.6	7.5	6.2	12.1	13.2	12.1
the second time	8.2	5.8	10	6.5	7.5	5.8	9.8	9.9	13	9.2	7.2	8.8	8.9	11.5	10.6
the third time	7.9	8	6.3	9.8	5.3	6.9	8.9	7.8	11.4	8.9	6.9	10.7	7.5	10.3	9.7
the fourth time	9.1	7.6	5.8	6.7	4.6	5.6	10.1	10.5	11	7.6	9.9	6.9	9.3	7.8	8.2
the fifth time	4.8	5	6.9	7	8.5	5.7	6.7	10	10.9	10.2	8.5	9.1	7.3	9.7	6.3
4h
the first time	8.9	4.3	3.9	4.8	4.7	4.7	7.1	7.4	13.8	10.5	6.6	11.3	7.4	12.3	9.3
the second time	7.8	8.9	4.8	6.3	5.3	5.9	6.7	10	10.4	8.6	8	5.8	9.9	10.9	8.6
the third time	8.4	5.6	9.7	7.9	9	6.4	8	9.7	9.7	7.9	7.3	7.1	11	9.6	11.2
the fourth time	4.5	7.9	8.4	9.2	6.3	5.5	9.3	8.1	11.5	9.6	9.5	5	7	8.4	10.1
the fifth time	5.2	5	6.7	7.5	5.4	6.6	6.9	11.2	12.7	6.3	10.7	9.1	7.3	9.6	7.6
21d
the first time	7.9	7.8	8.7	7.2	6.5	8	8.5	8.9	7.9	7.6	7.9	8.4	7.6	8
the second time	5.9	6.9	8.8	7.8	6	7.1	8.7	8	7.4	9.2	7.4	7.1	8.4	7.8
the third time	7.3	7.2	7	8.3	5.8	6.6	8.8	6.9	8.7	7.8	5.1	6.4	8.8	10.1
the fourth time	5	5.8	9	6.7	5.6	7.3	8	7.5	8.3	6.1	7.2	7.2	8.9	5.9
the fifth time	7.2	5.6	8.7	6.6	7	7.5	6.2	7.4	8.4	7.5	8	9.1	7.8	7.4
0.5h
the first time	8.8	8.5	8.8	7.6	6.3	9.2	7.7	6	8.9	7.2	8.6	12.6	6.7	9.8	9.2
the second time	7.6	7.7	8.1	7.8	7.9	7.2	6.4	9.1	9.8	8.5	8	7.8	7.2	7.8	8
the third time	7.8	7.5	11.1	9.7	6.3	8.1	8.9	8	7	7.4	11.4	7.6	7.6	9.7	9.7
the fourth time	8.5	8.7	10.9	8.3	7.4	8	10.7	7.6	6.7	6.1	7.7	8.2	8	8.4	8.2
the fifth time	6.8	5.6	9.9	6.7	8.7	7.1	10	7	8.5	7.7	9	8.6	8.4	10.9	7.6
2.5h
the first time	7.8	5.9	8.8	6.8	5.8	4.8	7.8	8.2	6.9	7.4	7.8	8.3	5.7	9.4	6.4
the second time	9.2	5.8	8.7	6.9	5.6	5	6.9	8.3	7.4	6.7	6.7	7.2	6.4	8.2	6
the third time	6.7	7	8.9	7	6.4	5.4	6.4	8.6	8.2	7.2	7.9	7.1	7.2	8	7.2
the fourth time	8.2	6.8	9	7.4	7.2	4.7	8.2	7	8.6	8.1	6.2	6.9	8	8.6	5.4
the fifth time	8.3	8	8.8	8.2	5.8	6.2	9.7	8.7	9	8.5	8	8.4	9.8	7	5.6
4h
the first time	7.6	5.7	8	8.8	5.5	5.2	8	6.4	7	8	7.4	8.9	6.4	9.2	6
the second time	6.7	5.4	7.6	7.6	6.6	5.6	9.2	8	7.4	7.4	6.7	7.7	7	9.4	8.4
the third time	8.2	6.2	7.4	6.3	6.4	6.2	8.4	8.2	8.2	9.2	8.2	7.4	6.6	8.7	8.8
the fourth time	8.4	7.8	6.7	9.2	6.2	4.8	8.6	7.9	6.7	5.6	5.7	8	6.2	8	7.2
the fifth time	6.9	7.6	8.2	4.9	7.1	7	8.7	8.4	10.2	6.4	8.6	10.2	7.4	7.9	9.2

## Sheet: 第四批
normal group
before 1d	NO.1	NO.2	NO.3	NO.4	NO.5	NO.6	NO.7	NO.8	NO.9	NO.10
the first time	11.1	6.7	20	13.9	12.1
the second time	9.2	8.7	10.5	13.8	10.8
the third time	14.5	7.9	13.2	10.6	11
the fourth time	11.8	10.4	14.7	10.4	10.8
the fifth time	15.2	11.9	9.6	5.4	5.3
1d
the first time	11.5	5.8	7.6	10.3	8.2
the second time	14.1	10.3	5	7.9	12.4
the third time	13.1	4.8	6.7	6.6	9.7
the fourth time	21.8	10.9	5.1	14.1	6.4
the fifth time	9.4	9.1	7.5	11.3	10.4
3d
the first time	5.3	6.7	4.5	9.1	13
the second time	10.9	9.8	3.1	6.4	19.8
the third time	5.6	11.4	3.8	9.3	18
the fourth time	11.9	6.2	6.2	8.6	17
the fifth time	10.5	8.5	9.6	10.5	12.2
5d
the first time	15.1	10.9	4.9	16.1	7.9
the second time	14.2	9.4	7.4	8.3	12.4
the third time	14.8	11.7	11.1	10.9	6.4
the fourth time	6.5	10.8	6.3	10.7	15.7
the fifth time	7	7.1	7.7	14	5.7
7d
the first time	8	8.4	14.2	13.9	7.2
the second time	11.8	6.6	6.6	8.3	6.9
the third time	16.8	13.3	3.9	15.3	5.1
the fourth time	15.3	10.1	9.9	11	6
the fifth time	14.4	12.2	5.2	8.4	4.8
9d
the first time	10.6	10.3	7.3	11.8	6.2
the second time	8.6	12.1	4.3	7.2	4.8
the third time	5.1	12.3	5.6	5.4	5
the fourth time	8.7	6.2	9.7	9	4.2
the fifth time	11.3	10.6	6.1	6.9	4.9
11d
the first time	12	13.3	4.1	14.1	8.3
the second time	10.7	10.2	9	13	11.8
the third time	13	12.7	10.8	8.6	7.4
the fourth time	5.8	8.3	8.8	11.6	7.6
the fifth time	10.2	10.9	7	12.2	9.5
13d
the first time	10.6	8.4	5.6	6.9	7.4
the second time	9.8	8	9.2	10	8.2
the third time	11.5	11.3	5.2	12.6	8.3
the fourth time	11.5	13.1	5.6	9.7	9.4
the fifth time	10	7.9	7.2	7.2	7.3
15d
the first time	10.1	3.8	11.7	9.7	9.8
the second time	9.5	10.7	8.2	9.2	8.3
the third time	9.2	9.4	7.7	8.8	9.6
the fourth time	7.5	10.3	6.7	8.3	10.4
the fifth time	6.9	10.4	9.8	7.5	10.5
0.5h
the first time	9	9.1	8.7	9.4	8.9
the second time	8.9	8.6	9.6	8.6	10.4
the third time	6.3	8.8	9.4	8.7	8.2
the fourth time	8.4	9.3	8.9	8	7.4
the fifth time	7.4	8.9	9	8.8	9.2
2.5h
the first time	8	10.7	13.9	8.8	9.9
the second time	7.8	10.2	8.5	8.4	10.3
the third time	7.6	10.3	9.7	8.7	9.2
the fourth time	8.3	9.9	6.9	8.1	10.4
the fifth time	8.5	9.2	7	7.4	11.9
4h
the first time	10	7.2	7.4	8.7	9.3
the second time	9.6	7.8	8.5	8.7	10.4
the third time	12.1	8.6	7.4	10.8	12.2
the fourth time	9.9	8.4	7.6	9.8	11.2
the fifth time	9.6	9.8	10.1	9.8	10.6
17d
the first time	8.2	10	7.6	7.4	11.8
the second time	6.8	10.1	8.5	8.1	11.2
the third time	7.8	10.3	8.6	9.8	11.3
the fourth time	7.1	10.4	7.8	9	11.5
the fifth time	8.9	11	8.9	8.7	11.8
0.5h
the first time	9.2	11.3	6.2	8.9	7.8
the second time	8.8	11.8	5.7	7	10.1
the third time	10.8	11.7	8.3	9.3	11.6
the fourth time	8.6	10.9	6.1	7.7	9.9
the fifth time	8.5	11.4	5.6	8.1	10.3
2.5h
the first time	6.8	12.5	5.8	7.1	9.5
the second time	9.2	9.8	5.9	8.3	9.3
the third time	9.9	8.9	11.9	9.1	10.1
the fourth time	9.8	9.7	5.8	9.9	7.8
the fifth time	6	9.3	8.1	7.8	10.2
4h
the first time	8.4	9.1	7.8	5.8	10.3
the second time	9.6	11.3	7.1	9	9.3
the third time	6.6	8.1	8.3	9.2	10.1
the fourth time	5	7.6	6.9	8.7	11.2
the fifth time	8.8	9.7	7.4	9.8	8.8
19d
the first time	7.4	14.8	8.6	8.7	11.5
the second time	9.7	13.1	6	7.5	11.2
the third time	9.6	11.6	6	7.3	10
the fourth time	7.5	13	8.2	6.5	9.3
the fifth time	8.7	9	7.2	7.3	6.9
0.5h
the first time	6.9	10.3	8.8	7.8	8.1
the second time	7.7	10.5	6.3	8.5	10
the third time	8	9.6	7	7.1	11.1
the fourth time	10.9	11.4	6.9	6.6	8.4
the fifth time	7	10.7	7.4	7	7.9
2.5h
the first time	11.8	9.7	11.8	9.4	11.1
the second time	7.2	12.2	11.7	8.8	11.6
the third time	7.4	9.6	9.3	8.3	12.8
the fourth time	6.5	9.8	9.9	8.5	7.4
the fifth time	8.8	7.7	9.8	9.7	11.1
4h
the first time	10.2	7.2	8.6	7.6	11.6
the second time	9	7.9	8.9	5.7	11.2
the third time	6.6	7.6	7.8	8.6	8.4
the fourth time	6.1	6.3	7.4	8.5	9
the fifth time	9.2	10.1	7.2	8.1	12.5
21d
the first time	7.4	11.1	7.1	10.3	11.2
the second time	6	10.1	10.3	10.7	11.4
the third time	5.9	10.7	6.1	7.1	11.3
the fourth time	8.5	9.6	5.9	6.2	7.6
the fifth time	5.6	7.5	9.9	6.6	10.2
0.5h
the first time	11.1	13.1	12.5	7.5	12.3
the second time	10.3	12.2	13.3	12.4	13.5
the third time	12.5	10.5	13.6	10.2	13.1
the fourth time	10.6	4.2	11.7	9.9	6.1
the fifth time	11.1	4.6	7.7	8.8	11.4
2.5h
the first time	12.7	5.4	9.3	8.3	13.1
the second time	11.6	7.5	9.2	9.7	10.6
the third time	12.7	10.5	9.6	8.3	11.5
the fourth time	8.3	4.6	10.9	8.7	7.4
the fifth time	5.5	7.8	9.7	7.9	12.4
4h
the first time	8.3	4	9.5	10.8	12
the second time	10.7	6.9	8.7	9.5	12.6
the third time	9.4	5.6	7.2	8.4	11.2
the fourth time	6.2	6.1	9.1	8.7	11.9
the fifth time	8.9	11.8	7.8	9	9.7
4h
the first time	11.2	3.4	8.6	8.2	9.8
the second time	9	7.9	8.4	7.8	9.7
the third time	10.2	6.9	7.4	7.7	8.9
the fourth time	4.7	10.5	7.5	7.5	10.5
the fifth time	8.6	6.6	7.2	6.4	9.7
NS group
before 1d
the first time	20.9	12.1	11	10.8	15.4
the second time	10.5	14.8	14.6	11.7	13.9
the third time	15.9	6.7	10.6	12.1	10.8
the fourth time	15.4	19	14.3	17	11.3
the fifth time	18.4	9.3	7	14.3	18.5
1d
the first time	12.7	10	15.4	14.5	12.5
the second time	8.5	7.3	13.5	16.3	14.2
the third time	27.1	6.7	12.7	16.3	7.7
the fourth time	20.4	9.5	15.6	7.8	21.9
the fifth time	12.5	9.7	20.4	24.7	13.1
3d
the first time	10	9	6.5	5.4	15.9
the second time	12.4	7.4	12.3	8.5	12.1
the third time	10.2	5.4	16	10.3	11.5
the fourth time	10.8	6.7	13	9.4	5
the fifth time	19.2	10.9	6.7	9.2	4.8
5d
the first time	14.7	8.8	13.4	4.3	7
the second time	11	11.9	8.9	8.7	11
the third time	13.6	6.1	12.4	7	6.1
the fourth time	11.5	8.1	7.6	5.7	9
the fifth time	12.7	8.7	7.9	6.7	8.5
7d
the first time	10.6	10.3	17.8	4.8	15.9
the second time	6.8	5.3	7	7.8	9.6
the third time	5.3	7.2	6.8	6.3	12.7
the fourth time	5.8	5.2	10.1	8.8	6
the fifth time	20.3	4.7	8.1	9.9	7.3
9d
the first time	3.6	4	10.3	5.1	4
the second time	4.1	5.1	9.3	5.4	6.6
the third time	16	5.2	6.1	4.7	3.8
the fourth time	17.5	4.2	10	4.6	9.8
the fifth time	19.6	4.7	10.8	6.9	5.5
11d
the first time	18.1	10.5	18.1	4.4	16.4
the second time	17.4	11.2	7.7	6	7.4
the third time	10.3	14	11.9	4.3	15
the fourth time	12.9	11.6	11.1	5.6	6.5
the fifth time	11.9	5.7	11.9	4.3	9.1
13d
the first time	14.5	6.8	12.5	5.1	6.8
the second time	12.8	6.7	12	7.2	5.7
the third time	15.8	10.2	9.2	8.9	8
the fourth time	9.4	9.5	8.8	8.8	7.5
the fifth time	11.9	6.5	7.2	6.6	6.9
15d
the first time	12.9	8.4	9.4	3.4	9.2
the second time	11	4.5	8.7	8.7	9.6
the third time	12.3	6.4	9	8.7	8.9
the fourth time	11.5	7.7	9	9	9.8
the fifth time	11.6	7.4	8.6	8.7	8
0.5h
the first time	12.1	5.9	11.2	8.6	11.1
the second time	9.4	9.7	9.8	8.1	6.4
the third time	10.8	3.8	8.7	9.1	7
the fourth time	10.3	7	10.3	6.5	7.8
the fifth time	9.6	7.2	10.2	7.6	6.8
2.5h
the first time	13.3	10.4	7.3	5.5	8.4
the second time	13.1	9.7	7.6	8.8	8.6
the third time	12.9	10.1	7.6	7.8	7.9
the fourth time	10.4	9	7.6	6	8.2
the fifth time	11.3	9.1	7	8.5	9.2
4h
the first time	11.2	7.5	8.4	9.4	10.5
the second time	11.5	7.7	10.2	7.5	10.8
the third time	11.8	10.4	11.9	10.7	10.7
the fourth time	10.3	8.6	10.4	8.9	10.2
the fifth time	12.5	9.6	9.9	8.2	10.7
17d
the first time	13.4	8.3	9.8	6	10.9
the second time	14.8	6.8	7.9	8.4	11.1
the third time	12.9	7.2	8.9	8.6	10.2
the fourth time	13.4	5.6	9.4	8.4	10.4
the fifth time	13.5	5.8	10.1	5.8	8.2
0.5h
the first time	13.8	9.1	16.1	8.3	9.1
the second time	10.7	7.9	10.4	10	9.5
the third time	12.8	8.2	9.7	8.6	10.2
the fourth time	10.4	9.4	10.9	6.2	9.2
the fifth time	11	7	10.3	7.5	7.9
2.5h
the first time	13	6.3	11.2	8.4	7.9
the second time	6.9	5.5	9.1	7.9	6.8
the third time	7.9	8.4	10.3	8.4	8.6
the fourth time	8	5.6	11.2	8.9	9
the fifth time	8.8	6.8	10.9	7.4	8.7
4h
the first time	18.7	9.2	10.7	8.3	12.3
the second time	9.9	9.4	12.9	6.7	9.9
the third time	8.7	9.8	12.3	6	9.2
the fourth time	10.8	11.1	8.7	7	9.8
the fifth time	5.8	9.6	9.4	9.2	8.8
19d
the first time	8.6	7.3	5.9	10.8	8.1
the second time	11.9	6.5	10.9	8.3	9.4
the third time	8.5	7.5	9.3	9.7	10.1
the fourth time	12.4	6.6	7.8	10.2	7.9
the fifth time	11.7	6.9	8.7	8.4	8.2
0.5h
the first time	9.7	6.5	9.9	5	9.1
the second time	10.8	8	8.7	9.4	7
the third time	14.3	6.9	9.1	10	9.3
the fourth time	8.2	9.5	9.4	8.8	7.7
the fifth time	9.7	7	10.1	9	6
2.5h
the first time	18.2	7.9	8.3	8	8.7
the second time	12.3	7.7	11.8	6.7	10.1
the third time	13.4	6.7	13.1	6.3	10.1
the fourth time	8.3	8	8.6	6.5	8.7
the fifth time	14.7	8.2	9	7.9	8.2
4h
the first time	13.3	7.6	8.7	7.6	7
the second time	11.5	5.6	7.5	5	8.2
the third time	12.8	4.9	9.7	8.1	8.5
the fourth time	13	7	6.1	8.4	13.1
the fifth time	8	6.3	5.6	12.7	5.5
21d
the first time	5.9	5.5	7.3	9.1	10.5
the second time	8.4	8.6	5.1	11.7	10.6
the third time	11	6.6	6.4	7.7	8.9
the fourth time	14.4	7	7.9	6.2	9.3
the fifth time	10.5	6.4	6.2	7.5	6
0.5h
the first time	15.4	11	14.1	7.2	12.7
the second time	8.7	11.6	12.5	6.8	12.1
the third time	11.3	10.6	12.2	10.1	12.9
the fourth time	11.7	7.1	9	11.2	8.7
the fifth time	6.3	9	10.9	6.9	10.2
2.5h
the first time	7.8	9.6	11.1	10.2	10.8
the second time	8.4	9.4	10	8.1	9.8
the third time	11.7	7.8	11	3.6	10.8
the fourth time	7.6	8.1	8.6	4	11.9
the fifth time	7.9	7.9	8.2	4.2	9.9
4h
the first time	10.9	8	9.5	10.8	12
the second time	5.7	8	8.5	5.1	10.8
the third time	7.2	7.9	8.8	7.4	10
the fourth time	5.3	6.7	9.9	8.4	9.8
the fifth time	8.8	7.7	9.4	7.3	9.4
4h
the first time	10.8	7.6	10.7	9.9	8.3
the second time	7.2	8.7	8.4	5.6	7.9
the third time	8.8	8.6	9.2	6	8.4
the fourth time	4.8	9.9	8.9	9.1	9.6
the fifth time	6	6.5	8.5	5.7	8.4
lappaconitine group
before 1d	NO.1	NO.2	NO.3	NO.4	NO.5	NO.6	NO.7	NO.8	NO.9	NO.10
the first time	14.2	7.3	19.3	15.2	12.9	13.1	17.4	17.6	17.1	25.9
the second time	10.1	6.3	19.1	18	12.6	14.2	7.7	27.5	8.8	17.3
the third time	7.7	12.2	20.8	11.6	11.7	16.5	10.6	23.1	7.9	7.7
the fourth time	14.7	8.6	13.4	19.7	10.7	11.7	12.8	22.1	24.9	5.3
the fifth time	8.4	17.3	26.1	14.1	18.4	6.8	13.6	23.4	8.8	6.3
1d
the first time	8.1	9.6	13.1	15.8	10.3	12.4	23.4	24.1	19.1	20
the second time	16.3	7.2	18,8	12.3	13.6	7.4	6.7	19.9	11.1	25.8
the third time	10	10.1	12.2	8.5	9,8	7.1	5	8.7	11.3	6.1
the fourth time	16.5	17.5	15.2	16.9	9.4	14.9	9.5	11.2	16.7	20.6
the fifth time	12.3	5.2	17.6	11.7	8.4	16.4	7.3	9.7	11.2	14.2
3d
the first time	11.9	14	19.2	16.5	7.9	16.1	13.2	26.5	14.1	22.1
the second time	4.9	16.7	18.5	22.5	10.4	17.4	20.2	8.9	17.5	11.9
the third time	4.5	16.3	18.3	21.3	7.3	15.7	14.9	9.4	10.5	9.7
the fourth time	10	14	20.5	20.2	7.9	4.4	12.7	8.5	14.5	13.4
the fifth time	10.8	15.5	10.7	7.7	14.8	18.1	16.8	11.2	7.3	17.7
5d
the first time	11.4	13.2	17.1	17.1	7.1	13.6	10.7	12.5	11.9	18.3
the second time	6.2	17.2	7.6	22.4	8.3	16.6	13.1	11.1	12.2	6.3
the third time	7.7	7.2	12.3	23.9	8	9.6	12.4	6.2	8.7	5.8
the fourth time	5.7	9	5.9	12.3	10.7	16.8	16.3	18.2	8	14.9
the fifth time	10.7	13.9	6.6	17	8.4	16	18.4	8.8	5.1	9.1
7d
the first time	6.2	7.9	10.3	20.6	5.1	17.3	11.3	6.6	11.5	21.1
the second time	8.2	7.8	24.7	17.3	4.5	8.9	15.6	7.5	6.4	15.9
the third time	5.8	6.1	13.1	22.7	17.2	17.9	14	6.7	8	19.4
the fourth time	5.2	6.7	14.7	19.8	5	18.7	12.1	13.8	15.9	8.7
the fifth time	5.3	16.3	7.2	19.4	9.9	23	7.7	8	8	18.1
9d
the first time	9.5	6	12.1	14.6	7	9.5	12.1	5.8	6.9	11.4
the second time	5.4	9.8	11.1	14.2	9	12.2	8.8	11.3	10.3	17.5
the third time	13.9	6.3	14.6	14	5.2	8.4	4.5	15.4	7.4	12
the fourth time	4.5	6.1	12.2	6.3	5.6	14.5	14.3	8.6	4.9	10.5
the fifth time	4.1	7.5	10.5	15.1	6	13.6	6.5	11	6	10.9
11d
the first time	8.2	6.6	14.3	12.2	11.1	13.1	11	17	6	14.3
the second time	7	12.7	14	13.8	8.9	12.3	11.2	12	6.2	16.1
the third time	9.1	7.5	11.1	14	10.5	14.4	12.4	8.1	13	9.5
the fourth time	9.4	5.3	14.9	12.4	12.9	14.7	10.3	12.1	5.8	14.4
the fifth time	9.7	6.3	12.5	13.7	5.6	16	11.5	13.7	7.5	14.6
13d
the first time	7.9	5.7	9.8	11.5	9.1	11.2	11.9	12.1	5.6	11.6
the second time	6.2	7.8	9.1	9.6	9.4	6.7	8	10.4	6.6	12.4
the third time	5.8	5.9	7.7	7.7	11.6	12.1	8.8	10.7	6	8.7
the fourth time	6.2	6	8.1	10.7	8.5	4.6	6.1	11.3	6.3	11.5
the fifth time	8.5	6.4	5	8.7	11.2	11.4	10.4	6.8	5.5	9.6
15d
the first time	12	3.9	10	8	9.1	9.6	16.5	11.4	7	10.4
the second time	11.6	7	10.4	9.4	10.2	9.8	11.7	11.1	5.7	10.6
the third time	6.2	7.4	7.2	10.6	6.7	9.8	10.4	9.4	9.1	11.1
the fourth time	11	7.7	6.4	10.7	7.3	11.5	9.6	9.7	7	9
the fifth time	10.8	8.2	10.1	10	9.7	9.8	10	6.2	7.4	10.3
0.5h
the first time	4.1	5	9.7	9.4	10	8.3	11	6.4	7.4	9.1
the second time	6.1	8.7	9.8	7.6	9.8	9.6	7.7	11.4	5	11.1
the third time	5.8	6.7	9.6	8.1	11.2	10.9	10.8	12	4.8	10.6
the fourth time	4.9	4.8	9.9	6.6	11.8	10.8	10.1	5.8	4.3	9.7
the fifth time	6.4	6.5	8.9	7.8	10.4	9.7	9	10.2	5.6	10.2
2.5h
the first time	7.2	7.4	15.4	10.5	6.7	12.3	8.5	8.8	8.9	17
the second time	6	8	11.2	13.6	15.6	10.5	9.7	12.5	9.4	15.8
the third time	10.7	10.3	12.2	12.7	15.4	12	14.2	7.3	6.8	14.9
the fourth time	6.4	7.6	15.2	12.7	12.4	11.2	9.6	9.7	9.2	16.2
the fifth time	6.5	6.9	13.3	14.1	13.7	12.7	12.8	12.1	8.5	15.6
4h
the first time	11.1	6.2	12.1	11.7	13.8	11	12.4	14.7	11.4	14.3
the second time	13.2	9.5	12.3	12.8	11.5	10.9	10.8	15.3	7.4	12
the third time	6.7	7.9	14.1	12.1	13.6	10	10.8	10.9	11.4	11.5
the fourth time	8.9	8.6	12.1	10.9	12.4	9.8	9.9	14.3	10.2	12.1
the fifth time	8.2	8.7	8.3	12.7	11.1	12.8	12.6	7.9	9	13.1
17d
the first time	15.4	10.4	15.7	12.6	14.9	14.9	14.1	10.8	11.5	14.5
the second time	12.2	8.3	15.3	13.6	13.6	13.5	13.2	10.9	11.5	15.5
the third time	11.8	7.2	13.3	14.1	14.5	12	11.3	9.1	9.4	14.4
the fourth time	11.7	7.7	13.9	13.5	15.4	12.8	13.8	11.4	11.4	13.3
the fifth time	15.1	6	12.8	13.1	16	9.7	16.1	11.1	5.6	15.2
0.5h
the first time	7.8	10.9	10.5	10	9.1	11.4	9.5	9.8	6.4	10.2
the second time	9.2	11.5	10.8	9.8	9.5	10.4	9.4	6.3	7.2	10.7
the third time	8.6	11.7	9.6	10.4	9.6	7.1	8.9	7.4	8.1	10.4
the fourth time	8.5	11.4	10.7	8.6	10.8	9.1	10.8	7.6	6.4	11.3
the fifth time	7.2	9.4	10.8	9.9	11.4	7.6	8.8	9.5	7.9	10.5
2.5h
the first time	8.8	6.8	12.5	9.2	11.5	12.2	12.7	8.4	12.4	14.6
the second time	6	8.6	11.6	14.9	12.1	12.8	11.8	9	10.1	12.5
the third time	6.9	6.7	12.8	14.8	9.7	12.6	11.9	12.7	9.1	13.9
the fourth time	12.1	9.5	11	10.7	9.6	11.7	10.9	9.9	8.1	14.7
the fifth time	7	9	11.2	10.9	10.6	8.9	10.5	15	9.2	12.2
4h
the first time	7.7	7.6	7.8	11.7	17	16	11.2	6	6.1	12.6
the second time	6.8	12.5	10.1	10.7	10.3	17.2	10.8	9.5	9.9	8.5
the third time	6.9	7.8	8.2	10	11.4	19.2	11.6	6.9	7.6	9.6
the fourth time	8	6.3	9.2	13.5	12.6	17.8	13.1	10.3	7.1	8.4
the fifth time	7	8	9	11.6	12.4	15.4	12.6	6.7	8	9
19d
the first time	9	7.9	8	9.2	7.2	6.3	10.3	9.6	6.5	9.7
the second time	8.6	7.8	11.8	7.5	12.4	12.7	5.6	7.7	7.9	10.3
the third time	9.2	10	15.5	6.8	9.8	11.3	14.1	10.9	8	7.3
the fourth time	9.4	7	10.8	9.4	10.3	11.4	10.8	10.8	9.4	9.5
the fifth time	9.3	8	10.2	9.5	10.7	11.6	8.9	11.6	8.8	10.2
0.5h
the first time	6.5	7.1	8.9	13.8	6.1	6.9	9.4	10.4	10.3	9.1
the second time	7.2	9.4	6.9	8.2	12.1	8.9	7.3	7	7.3	10.5
the third time	5.5	8	10.5	8.6	8.2	12.9	8.3	6	7.9	7.2
the fourth time	6.6	8.4	8.7	9	8.4	7.1	7.6	8.7	8	8.1
the fifth time	6.5	6.4	7.6	7	9.6	6.1	8.9	8	8.1	8.4
2.5h
the first time	9.5	11	9.4	9.8	11.5	12.3	10.8	13.5	5.4	12.3
the second time	10.6	8	9.5	10.9	8.2	10.6	13.4	13.6	8.5	11.9
the third time	10.1	8.9	11.7	10.3	8.7	9.2	11.4	10.2	9.5	15.3
the fourth time	10.9	10.7	8.8	11.5	10.5	10.1	8.5	12.4	7.8	13.3
the fifth time	11	9	9	10.8	9	11.1	11	10.7	7	14.7
4h
the first time	8.2	5.3	9.1	9	8.9	12.7	10.3	10	8.4	7.9
the second time	10.3	7.7	9.8	11.5	10.9	11.8	12.9	8.4	8.7	9.1
the third time	10.7	7.6	13.8	5	9	8.6	10.8	7	8.2	10.5
the fourth time	8.7	6.2	8.9	8.1	5.9	7.6	10.3	9.2	10.8	11
the fifth time	5.4	7.1	9.4	10.5	6.9	11.4	10.5	7.3	11	7.9
21d
the first time	5.1	5	6.7	7.5	6.6	8.5	11.5	10.4	9.3	6
the second time	7.9	7.6	6.5	9.7	8.7	8.6	10.5	9.6	8.7	10.7
the third time	5.4	7.6	7.7	9	9	11	8.7	7.4	9.4	8.6
the fourth time	9.6	8.2	10.9	11.9	10.9	9.5	10.3	6.3	6.2	8.4
the fifth time	8	7.2	8.9	10.6	12.4	10	13	9.7	6	8.6
0.5h
the first time	7.2	8.1	9.3	7.1	8.9	7.4	11.5	12.3	10.8	10.9
the second time	3.7	7.3	7.2	8.3	7.6	8.2	8.8	12.1	5.5	11.3
the third time	4.1	4.6	8.2	6.9	7.5	7.5	9.4	9.1	5.8	10
the fourth time	8.6	5.4	7.8	8.1	7.5	8.1	8.6	10.5	7.1	8.6
the fifth time	6.2	5.6	8.4	6.7	7.8	6.9	8.4	10.1	5.6	9.4
2.5h
the first time	5.9	11.5	13.5	14	12.9	14	15.9	10.2	9.8	11.7
the second time	5.6	10.4	12	10.5	11.1	14.9	13.7	10.3	9.3	12.1
the third time	6.1	12.1	10.9	11.2	10.7	13.8	13.4	11.2	8.9	10.9
the fourth time	4.6	8.1	11.8	11.9	11.3	13.1	10.9	8.2	6	12.9
the fifth time	6.6	9.8	9.2	12.4	13.6	11.6	13.2	7.6	8.6	10.3
4h
the first time	9.7	5.6	10.5	15	12.6	14	15.7	13.1	9.7	13.8
the second time	6.3	6.6	14.5	12.6	12.6	13.8	9.9	13.1	8.2	12.5
the third time	7.2	6.9	12.3	12.4	11.8	12.3	10.2	12.7	7.9	11.4
the fourth time	6.6	7.2	14.4	14.8	12.9	15.3	11.5	13	9.5	10
the fifth time	6.4	8.2	12.3	11.8	12.4	14.7	12.7	13.2	10	11.8
4h
the first time	9.4	7.1	11.2	9.9	12.8	13	12.6	11.6	14.9	12.5
the second time	8.8	8.5	10	10.3	12.2	14.8	11.4	6.7	9.2	13.1
the third time	8.1	7	8.3	9.8	6.9	10.2	9.1	7.5	8.4	10.9
the fourth time	8.3	8.2	9.4	10.2	7.8	10.3	10.2	6.8	8.8	11.2
the fifth time	7.6	9.8	9.8	10.3	10.9	10.1	10.4	9.5	9.2	7.2
K562 cells group
before 3d	NO.1	NO.2	NO.3	NO.4	NO.5	NO.6	NO.7	NO.8	NO.9	NO.10	NO.11	NO.12	NO.13	NO.14	NO.15
the first time	19.2	13	19.5	19.6	13.3	24.1	18.3	10.6	20.8	13.4	10.1	17.2	15.4	14.4	9.3
the second time	12.9	12.8	15.3	14.7	12.9	11.3	17.9	11.6	15.3	10.6	9.9	15.6	13.9	9.2	12.6
the third time	14.9	14.2	17.2	12.3	12	9	11.3	8.8	15.6	9.5	12.7	8.7	12.2	13.2	11.3
the fourth time	14.5	13.7	11	13	12.9	11.6	15.1	10.7	16.7	13.3	9.6	10.8	11.4	15.1	9.9
the fifth time	10.7	7.1	15.5	18.4	16	17.1	12.7	11.7	13.2	11.3	11	12.2	11.8	10.7	9.2
before 2d
the first time	10	15.2	15.9	13.6	10.6	6.1	11.6	14.1	15.5	8.1	7.8	11.8	13.5	13	8.6
the second time	8.6	9.5	14	11.9	5.8	7.6	14.4	14.4	17	11.3	8.5	9	12.5	14.9	8.3
the third time	10.5	7.3	7.2	12.1	8.1	7.5	15.9	17	14.3	12.8	8.4	8.7	11.5	14.7	6.8
the fourth time	6.7	9.3	9.8	9.7	12.6	10.2	15.2	13.1	11.8	10.5	8.2	8.2	8.2	14.4	9.9
the fifth time	11.2	16.7	8	17.4	11.7	17.4	19.2	16	19.8	9.7	11.2	10.7	7.6	15.9	12.7
before 1d
the first time	10.7	11.2	18.5	10.2	9.8	11.1	12.4	15.6	27.6	12.3	3.9	14.5	7.5	17.8	6.4
the second time	5.8	7.7	9.9	17.2	5.5	14.9	12.9	6.3	11.5	11.6	7.4	14.5	12.9	8.4	5.9
the third time	7.4	13.5	6.9	11.6	14.2	16.3	10.2	11.2	20.5	10.3	5.4	11.7	12	10	7.3
the fourth time	6	11.6	19.3	15.5	12.2	13.1	16.2	10.1	25.2	17.1	6.8	13.4	10.8	17.1	7.2
the fifth time	10.1	15.9	10	11.6	14.1	8	16.7	10.4	16.3	11.7	6.5	10.9	8.6	15.2	6.8
1d
the first time	9.4	7	12.9	12.2	10.3	10.1	13.5	13.1	11.8	12	10.2	13.9	11.5	11.1	10.7
the second time	8.2	12.4	15.7	19.3	11.4	13.4	12.2	13	13.7	11	12.1	17	14.1	13	11
the third time	8	10	11.6	12.8	11.8	8.6	13	10.7	15.5	9.6	11.2	11.4	13.8	7.1	9.6
the fourth time	12.4	10.4	9.6	8.6	9.5	14.2	12.6	9.7	15.6	12	9.5	10.6	14.7	13.5	10.5
the fifth time	8.6	10.1	11.4	9.2	10.1	8.8	12.1	9.1	14.8	12.5	7.9	10.8	9.1	11.2	10.9
3d
the first time	11.4	9.5	13.5	13.1	12.9	12	10.2	14.7	12.6	11.2	8.8	9.8	11.8	10.2	10.4
the second time	6.2	9	9.1	5	6.3	7.9	11.6	13.3	12.8	9.5	6.4	14.7	12.4	10.5	9.9
the third time	5.3	7.8	11.5	10.7	5.8	12.2	11.7	10	11.2	7.9	5.2	9.9	10.5	10.5	7.9
the fourth time	6.7	8.4	10.5	9.2	5.3	7.1	7.9	11.4	11.6	10.4	7.6	6.8	8.4	8.5	6.9
the fifth time	8.2	8.9	10	7.6	4.8	11	8.2	10.8	10.9	10.6	7.9	11.1	7.5	8.5	8.5
5d
the first time	9.3	9.9	11.7	8.7	8.1	9.8	10.3	8.4	9.7	5.3	4.6	7.7	9.5	6.2	5.3
the second time	8.7	7.9	13.1	13	7.7	7.5	9.8	6.9	9.8	6	5.6	7	6.1	6.8	8.5
the third time	4.5	6.9	7.6	8.3	4.8	5.9	8.5	9.6	8.9	6.8	5.7	5.3	6.2	9.5	8.4
the fourth time	4.8	8.8	10.8	10.8	4	7.2	11.3	8	9.4	7	5.9	6.7	7.8	7.3	7.3
the fifth time	8.6	8.3	10.6	8.3	5.7	5.5	6.1	7.1	7.3	6.6	7.8	7.1	6.7	8.4	6.7
7d
the first time	6.2	6.6	6.7	9.4	5.3	6.3	6.9	9.9	8.9	7.3	5.4	7.6	9.5	10.2	9.5
the second time	7.6	7.1	8.6	7.5	5.1	8.2	7.1	7.6	11.2	9.4	7.6	11.2	6.4	8.2	11.3
the third time	5	7.8	7.9	11	7.7	8.2	7	8.3	12.2	7.6	8	9.1	8.7	7.5	9.2
the fourth time	4.9	6.1	11.3	5.1	5.8	6.2	4.5	7.7	13.3	6.5	7.5	12	10.1	8.5	10.6
the fifth time	4.4	5.8	9.2	5.5	5.5	7.3	7.6	10.2	13.2	7	7.5	9.3	5.6	9.4	9.1
9d
the first time	6.5	9.4	7.3	9.4	8.1	6.3	7.1	8	9.8	5.4	6.9	9.4	6.1	6.4	7.6
the second time	7.6	8.3	7.5	9.1	8.6	5.7	6.7	5.9	8.3	7.7	5.2	5.3	8.5	8.3	6.3
the third time	6.3	6.9	5.5	9.4	4.9	5.3	5.8	6.8	8.1	6.7	5.8	5	6.7	7	9.9
the fourth time	6.5	7.4	9.1	7.2	5.8	4.5	7.3	6.6	8	7	5.9	8.7	5.4	9.9	7.9
the fifth time	6.6	6	7	4.9	5.6	5.3	7.1	6.4	7.1	7.1	4.6	8.1	6.3	7.1	5.1
11d
the first time	13.7	6.8	12.6	8.2	9.1	9.1	10.8	14.9	15.2	11.8	7.9	9	10.5	12.9	10.7
the second time	8.6	5.6	6.1	9.2	7.7	7.5	7.3	9.9	14.7	10.1	5.1	11.4	10.3	8.9	9.2
the third time	9.2	5.4	12.4	6.5	8.4	8.3	7.4	16.3	15.2	11.5	4.9	6.6	5	8.3	9.4
the fourth time	9.6	10.7	5.5	8	7.2	10.1	9.1	10.1	6.1	8.7	3.6	8.8	7.2	11.5	11
the fifth time	10	8.2	9.9	7.3	6	8.5	9.6	8.5	14	11.7	10.3	12.2	9.3	10.8	9.3
13d
the first time	6.7	5.5	9.7	6.8	8	8.7	7.5	8.4	13.2	8.2	9.1	9.4	9.5	13.2	9.8
the second time	4.8	6	12.8	7.5	8.1	5.7	6.3	10.8	11.8	11.6	7.8	7.8	7.1	13.3	8.1
the third time	7.9	7.6	15.5	6.1	4.1	9.2	7.7	11.1	14.6	8	4.7	13.6	10	8.1	9.3
the fourth time	3.4	6.4	10.3	5.9	7.8	7.8	8.6	10	12.3	13.6	9.4	17.4	12.1	11.7	15.6
the fifth time	7.7	11.2	9.7	9.1	3.3	6.2	9.5	11.8	16.2	4.8	5.8	12.7	10	9.7	12.1
15d
the first time	8.6	6	8.2	9.2	8.1	8.2	9.6	6.4	8.9	8	6.1	9.3	7.6	7.9	7.4
the second time	8	8.1	8.3	7.7	7.1	6.3	6.3	7.5	8.2	10.1	10.1	5.9	8.6	6.9	7.7
the third time	7.4	6.2	7.6	6.2	6.1	8	7.6	6.9	11.1	9.7	8.1	6.2	7.5	10.7	8.4
the fourth time	6.2	8.4	10.4	7.9	5	7.5	9.5	8.5	12	8.2	8.4	6.3	8.9	7.5	7.1
the fifth time	7.9	5.9	10.1	8.4	6.7	7.1	10	8.1	9.7	9.9	7.2	9.3	8.8	11.2	7.8
0.5h
the first time	8	8.1	8.9	8	8.7	9.9	9.3	9.6	9.1	7.8	6.7	9.6	8.6	7.8	11.1
the second time	5.3	6.2	8.4	8.1	7.4	7.5	8.3	7.5	10.9	11.9	8	6.8	7.3	8.1	7
the third time	6.4	8	10.1	8.7	5.6	10.2	8.4	9.5	11.5	8.1	8.5	9.5	9.2	8.8	9.7
the fourth time	6.9	8.2	9	9.7	8.1	9.4	8.7	9.8	10.5	7.6	7.9	8.7	8.1	9	10.2
the fifth time	7.4	5.9	8.3	6.5	5.7	9.2	8.7	7.6	10.7	8.2	6.3	8.2	6.9	10.1	8.6
2.5h
the first time	7	7.5	9.9	10.1	7.4	7	6.8	7.7	9	8.5	6	6.9	7.2	8.7	9.6
the second time	8.5	10.5	8.2	6.7	5.2	7.7	6.3	10.3	8.9	9.7	7.3	8.4	8.5	9.1	8.2
the third time	6.5	7.2	7.9	5.8	7	8.5	6.6	8.4	11	9.3	7	7.1	8.1	9.5	8.2
the fourth time	7.7	5.3	7.1	7.1	7.4	7.5	10.2	9.1	10.8	7.8	9.6	8.1	7.6	8	7.3
the fifth time	6.5	6.4	10.1	8.3	5.6	8.1	7.3	7	9.2	9.7	5.9	7.2	7.8	7.6	6.4
4h
the first time	7.7	8.2	9.2	8	7.6	7.7	9.7	6.1	9	9	10.3	6.5	8.5	10.8	8.5
the second time	8.2	6.7	10.4	8.7	7.7	7.9	10.1	7	10.2	11.1	9.7	6.9	7.9	9.7	7.9
the third time	8.6	6.6	10.5	8.6	7	6.7	6.7	7.4	9.7	8.7	8	7.6	8.3	9.4	7.6
the fourth time	7.6	7.1	9.6	8.1	6.9	9	9.4	7.9	8.6	7.6	7.9	8.1	9.4	8.7	8.4
the fifth time	9	7.5	10.7	9.2	5.4	5.4	9.8	6.8	8.1	8.8	8.5	7.8	9	9	7
17d
the first time	6.7	7.3	7.8	9.4	12.5	8.5	8.8	6.7	8.9	9	10.1	7.9	8.9	7.7	9.4
the second time	10.2	5.9	11.1	9.2	7.5	4	8.2	8	9.6	7.2	7.9	7.1	8.3	10.2	7.4
the third time	9.5	6.2	11.2	6.3	8.3	9.7	8	9.8	10.1	6.7	6.9	7.1	7.4	7.8	8.5
the fourth time	6.7	8.4	8.6	4.3	8	7.4	8.9	7.7	12.4	12.5	7.3	9.1	7.8	8.1	7.4
the fifth time	8	7.7	7.8	8.4	6.5	8.6	9.3	9.8	7.4	5.4	7.4	8.5	5.8	6.8	5
0.5h
the first time	10.7	6.2	8.8	6.9	7	7.1	7	10.4	8.9	5.9	6.6	9.8	7	7.8	7.5
the second time	9.1	8.4	7	7.5	7.7	9.4	8.3	10	8.6	8.1	9.3	11	9.9	7.6	8.1
the third time	7.4	6.9	9.1	8.7	6.7	7.8	7.1	6.9	11.5	6.7	8	5	9.6	9	8.7
the fourth time	5.5	8.1	7.4	10	7.5	8	7.3	9.6	10.4	8.7	4.4	8.8	8.5	9.6	9.9
the fifth time	6.7	5.5	5.9	6.4	6	6.3	6.7	7	11.3	6.1	7.5	9	7.5	7.7	8.1
2.5h
the first time	9.1	7.5	9.3	7.1	8.3	6.3	8.9	7.4	7.7	7.9	10.2	7.1	7.2	12.2	10.2
the second time	8.8	5.4	9.2	8.2	9.6	8	6.5	9.5	8.7	10	6.9	7.5	9.6	8.3	5.6
the third time	5.6	8.3	7.6	5.3	8.4	8.5	9.6	10.5	11.7	11.4	7.3	5.7	11	10	8.7
the fourth time	6.9	6.9	7.7	5.9	8.2	7.7	7.4	7.7	14.5	6.9	8.1	8.2	7.3	8.4	8.1
the fifth time	5	6.9	10.7	7.3	4.2	7.7	9.6	8.4	8.8	7.8	7.8	7	7.5	9.3	8.7
4h
the first time	8.3	8.5	8.8	8.5	7.7	6.4	8.7	8.7	7.7	7.6	7.4	8.1	12.2	8.4	8.1
the second time	6.9	7.4	7.7	7.5	7.3	7.9	7.4	7.3	7.3	7.5	8.2	5.6	6.9	10	7.7
the third time	8.8	8.9	8	8.1	10	6.9	8.1	8.1	10.2	7.9	7	7.7	7.7	6.4	10
the fourth time	8.5	5.9	8.4	9.3	7.4	9.7	7	8.4	8.2	8	7.7	8.5	8.5	7.3	7.4
the fifth time	7.4	9.3	9.4	7.9	8.5	7.5	7.3	7.6	7.8	7.3	6.9	7	7.5	8.7	8.9
19d
the first time	5.7	7.1	10	6.5	6.2	9.8	4.7	9.5	13.4	10.3	5.9	12.3	7.7	9.8	9.2
the second time	7	5.6	9.4	5.4	5	8.4	9	11.4	12.5	6.1	8	14.7	10.8	8.3	10.4
the third time	4.3	4.5	10	5.9	5.7	8.8	7.1	10.3	15.7	10	10.4	13.5	10.2	10.4	9.3
the fourth time	6.8	5.6	13.5	3.8	5.8	8.1	9.2	9.8	10.6	6.4	10.1	4.5	10.3	8.3	8
the fifth time	4.6	3.7	10.4	7.3	4.4	7.6	6.9	11.7	11.5	13.9	4.3	5.2	7.9	7.3	10.4
0.5h
the first time	5.8	5.1	13.1	6.7	5.9	5.4	7.3	9.5	14.8	10.7	10.6	6.7	8.6	12.6	10.1
the second time	7.3	6.6	9.5	5.8	7.1	4.5	12.3	8.1	11.4	9.8	7.2	9.2	12.2	15.5	8
the third time	7.4	6.3	5	10.3	4.9	5.5	9.7	10.8	13.2	7.4	7.3	8.9	6.1	7.8	4.9
the fourth time	8	6.7	6.9	6.8	4.8	6.4	9	8.9	12.1	9.1	8.5	10.8	7	11.4	3.1
the fifth time	5	8.1	7.2	6.1	9.9	5.1	8.2	11.7	10	8.5	7.4	6.4	9	7.7	13.7
2.5h
the first time	6	6.9	12.3	5.9	6	4.9	7.2	9.6	12.5	8.6	7.5	6.2	12.1	13.2	12.1
the second time	8.2	5.8	10	6.5	7.5	5.8	9.8	9.9	13	9.2	7.2	8.8	8.9	11.5	10.6
the third time	7.9	8	6.3	9.8	5.3	6.9	8.9	7.8	11.4	8.9	6.9	10.7	7.5	10.3	9.7
the fourth time	9.1	7.6	5.8	6.7	4.6	5.6	10.1	10.5	11	7.6	9.9	6.9	9.3	7.8	8.2
the fifth time	4.8	5	6.9	7	8.5	5.7	6.7	10	10.9	10.2	8.5	9.1	7.3	9.7	6.3
4h
the first time	8.9	4.3	3.9	4.8	4.7	4.7	7.1	7.4	13.8	10.5	6.6	11.3	7.4	12.3	9.3
the second time	7.8	8.9	4.8	6.3	5.3	5.9	6.7	10	10.4	8.6	8	5.8	9.9	10.9	8.6
the third time	8.4	5.6	9.7	7.9	9	6.4	8	9.7	9.7	7.9	7.3	7.1	11	9.6	11.2
the fourth time	4.5	7.9	8.4	9.2	6.3	5.5	9.3	8.1	11.5	9.6	9.5	5	7	8.4	10.1
the fifth time	5.2	5	6.7	7.5	5.4	6.6	6.9	11.2	12.7	6.3	10.7	9.1	7.3	9.6	7.6
21d
the first time	7.9	7.8	8.7	7.2	6.5	8	8.5	8.9	7.9	7.6	7.9	8.4	7.6	8
the second time	5.9	6.9	8.8	7.8	6	7.1	8.7	8	7.4	9.2	7.4	7.1	8.4	7.8
the third time	7.3	7.2	7	8.3	5.8	6.6	8.8	6.9	8.7	7.8	5.1	6.4	8.8	10.1
the fourth time	5	5.8	9	6.7	5.6	7.3	8	7.5	8.3	6.1	7.2	7.2	8.9	5.9
the fifth time	7.2	5.6	8.7	6.6	7	7.5	6.2	7.4	8.4	7.5	8	9.1	7.8	7.4
0.5h
the first time	8.8	8.5	8.8	7.6	6.3	9.2	7.7	6	8.9	7.2	8.6	12.6	6.7	9.8	9.2
the second time	7.6	7.7	8.1	7.8	7.9	7.2	6.4	9.1	9.8	8.5	8	7.8	7.2	7.8	8
the third time	7.8	7.5	11.1	9.7	6.3	8.1	8.9	8	7	7.4	11.4	7.6	7.6	9.7	9.7
the fourth time	8.5	8.7	10.9	8.3	7.4	8	10.7	7.6	6.7	6.1	7.7	8.2	8	8.4	8.2
the fifth time	6.8	5.6	9.9	6.7	8.7	7.1	10	7	8.5	7.7	9	8.6	8.4	10.9	7.6
2.5h
the first time	7.8	5.9	8.8	6.8	5.8	4.8	7.8	8.2	6.9	7.4	7.8	8.3	5.7	9.4	6.4
the second time	9.2	5.8	8.7	6.9	5.6	5	6.9	8.3	7.4	6.7	6.7	7.2	6.4	8.2	6
the third time	6.7	7	8.9	7	6.4	5.4	6.4	8.6	8.2	7.2	7.9	7.1	7.2	8	7.2
the fourth time	8.2	6.8	9	7.4	7.2	4.7	8.2	7	8.6	8.1	6.2	6.9	8	8.6	5.4
the fifth time	8.3	8	8.8	8.2	5.8	6.2	9.7	8.7	9	8.5	8	8.4	9.8	7	5.6
4h
the first time	7.6	5.7	8	8.8	5.5	5.2	8	6.4	7	8	7.4	8.9	6.4	9.2	6
the second time	6.7	5.4	7.6	7.6	6.6	5.6	9.2	8	7.4	7.4	6.7	7.7	7	9.4	8.4
the third time	8.2	6.2	7.4	6.3	6.4	6.2	8.4	8.2	8.2	9.2	8.2	7.4	6.6	8.7	8.8
the fourth time	8.4	7.8	6.7	9.2	6.2	4.8	8.6	7.9	6.7	5.6	5.7	8	6.2	8	7.2
the fifth time	6.9	7.6	8.2	4.9	7.1	7	8.7	8.4	10.2	6.4	8.6	10.2	7.4	7.9	9.2
