# Supplementary material for: Analgesic effects of lappaconitine in leukemia bone pain in a mouse model
Source: PeerJ. 2015 May 7;3:e936. doi: 10.7717/peerj.936 (PMC4435501; doi:10.7717/peerj.936)
Supplement: Supplemental Information 6 — Raw data for Fig 6 [file peerj-03-936-s006.xlsx]

## Sheet: 第三批
normal group
before 3d	NO.1	NO.2	NO.3	NO.4	NO.5	NO.6	NO.7	NO.8	NO.9	NO.10
the first time	8.96	3.34	3.78	3.4	3.45	3.75	2.66	4.4	4.1	3.37
the second time	4.06	3.13	3.49	3.62	3.32	4.84	3.62	4.54	4.14	4.8
the third time	4.62	4.14	3.36	4.35	3.33	5.83	3.36	4.39	5.01	3.92
the fourth time	3.36	3.44	4.2	4.68	3.41	3.23	4.53	4.97	3.06	4.04
before 2d
the first time	6.33	6.03	5.56	4.23	5.83	4.13	4.31	4.26	6	2.72
the second time	4.83	5.72	4.19	3.71	4.55	5.55	4.8	5.31	5.14	5.02
the third time	5.21	6.6	3.66	4.54	3.82	4.16	4.24	5.66	4.17	5.38
the fourth time	4.22	6.24	3.58	4.84	4.02	4.34	4.28	3.94	4.84	5.32
before 1d
the first time	4.41	4.93	3.3	4.24	3.35	4.59	5.59	4.78	4.89	3.28
the second time	4.2	4.91	2.69	4.34	3.65	5.98	2.63	3.6	5.2	3.1
the third time	3.87	2.34	2.82	5.68	3.65	6.29	5.42	4.85	5.15	3.56
the fourth time	4.67	4.66	2.2	4.24	3.59	6.57	5.15	4.34	4.06	3.18
1d
the first time	5.98	4.85	4.83	5.52	4.33	4.79	4.65	5.07	6.07	4.89
the second time	4.44	6.4	2.59	5.42	5.77	5.86	4.64	5.65	6.75	4.9
the third time	5.87	4.55	2.69	5.71	3.49	5.72	4.33	3.96	5.28	4.99
the fourth time	4.19	4.05	2.42	4.91	4.09	5.45	5.05	4.25	6.56	2.7
3d
the first time	5.35	3.58	4.08	4.32	8.69	8.21	6.53	7.05	6.55	5.41
the second time	4.33	4.81	4.59	4.63	6.86	5.91	6.22	5.91	6.1	5.01
the third time	4.53	4.06	4.31	4.25	6.54	5.05	4.73	3.49	8	5.06
the fourth time	4.18	4.92	3,77	4.77	6.65	5.47	5.31	5.56	8.1	5.5
5d
the first time	5.75	5,95	4,73	5,85	7.74	7.01	7.56	5,04	8,43	5.31
the second time	7.39	4.95	5.06	5.73	7.87	7.57	5.54	4.99	6.63	5.2
the third time	5.76	5.78	4.89	5.15	7.6	6.55	3.53	4.47	6.71	5.36
the fourth time	6.25	5.58	4.39	4.7	7.7	6.28	4.74	4.24	6.71	4.87
7d
the first time	5.64	3.61	3.56	4.48	3.64	4.6	6.59	4.06	4.31	5.49
the second time	4.59	3.9	2.71	4.99	6.55	6.85	4.83	5.56	5.33	3.63
the third time	4.36	4.41	2.52	5.2	3.67	5.41	6.79	6.32	4.13	3.29
the fourth time	4.59	3.72	2.49	4.68	4.08	4.76	6.78	4.13	4.9	3.89
9d
the first time	5.44	4.24	3.4	4.24	3.1	5.15	5.18	4.97	5.36	3.6
the second time	4.12	4.39	3.74	4.54	3.53	5.63	6.02	4.43	3.56	3.29
the third time	4.03	3.76	3.83	4.18	2.77	4.9	5.98	4.33	6.03	3.7
the fourth time	3.74	4.22	3.81	3.91	4.48	4.83	5.88	4.1	6.02	3.84
11d
the first time	5.26	3.93	4.74	4.9	4.66	5.6	4.76	4.53	5.59	5.31
the second time	4.97	5.25	4.27	4.63	4.64	4.83	4.55	4.45	3.94	5.19
the third time	4.17	5.61	3.7	4.23	4.56	5.53	4.53	5.08	3.88	5.06
the fourth time	4.79	5.4	4.25	3.98	4.91	4.79	4.69	4.67	4.06	5.03
13d
the first time	5.83	4.35	3.6	5.04	4.19	4.71	4.55	4.98	5.12	4.15
the second time	5.85	4.07	3.92	4.69	4.09	4.94	4.31	5.57	4.72	3.31
the third time	4.33	4.72	4.2	3.92	3.97	5.04	4.33	4.09	4.08	4.27
the fourth time	6.2	4.48	4.44	4.69	3.69	4.77	4.18	4.34	4.07	4.14
15d
the first time	5	4.4	3.93	4.6	4.34	7.05	7.96	5.1	4.69	4.29
the second time	3.85	4.4	3.79	4.35	4.7	6.37	4.78	4.71	5.09	4.79
the third time	4.71	4.15	3.9	4.61	4.23	7.53	5.16	5.22	8.97	5.01
the fourth time	4.44	4.6	3.71	3.95	4.42	7.61	5.23	5.34	5.13	5.03
0.5h
the first time	4.82	3.64	3.2	3.65	3.99	6.24	4.09	3.54	4.91	4.22
the second time	4.96	3.64	3.18	3.61	3.82	6.15	3.96	4.54	4.04	4.54
the third time	4.64	3.54	3.07	3.65	3.93	4.92	4.06	3.65	4.45	3.14
the fourth time	4.62	3.82	3.49	3.3	4.54	5.85	4.34	3.32	4.79	4.3
2.5h
the first time	3.83	3.3	3.39	3.68	2.51	3.63	3.13	3.54	5.67	4.52
the second time	5.26	4.59	3.54	4.54	2.59	4.86	4.47	4.46	5.66	4.61
the third time	5.03	4.77	3.78	3.2	2.64	5.21	4.55	4.67	5.7	3.98
the fourth time	4.89	4.33	4.01	3.92	2.83	5.16	4.32	4.52	5.42	4.4
4h
the first time	4.9	3.61	4.52	3.59	4.14	2.75	5.05	4.38	3.24	5.27
the second time	4.76	4.33	3.47	3.67	3.04	4.96	4.76	4.27	4.96	4.6
the third time	4.89	4.39	3.04	3.61	2.97	5.01	4.53	4.11	5.13	4.23
the fourth time	4.23	4.53	3.57	3.53	2.84	5.05	4.29	4.32	5.26	4.29
17d
the first time	6.2	4.28	3.3	5.08	2.57	5.51	4.09	6.01	5.06	4.09
the second time	5.3	4.36	3.71	4.73	5.49	7.01	2.98	6.3	7.24	3
the third time	5.85	5.38	4.33	5.71	4.04	6.16	3.06	5.43	4.57	4.06
the fourth time	4.99	4.32	2.54	4.98	5.35	6.85	2.99	4.12	6.16	3.54
0.5h
the first time	3.52	2.96	4.26	4.76	4.38	4.75	5	5.63	5.01	5.96
the second time	5.5	3.03	4.59	5.01	6.73	5	5.6	6.01	3.95	5.19
the third time	5.31	4.35	3.49	4.83	6.18	4.69	6.64	3.08	5.09	5.01
the fourth time	5.51	4.85	4.47	4.64	4.73	4.09	5.57	5.48	5.6	6.18
2.5h
the first time	5.54	5.7	4.53	5.45	4.13	9.08	4.62	4.17	4.3	6.3
the second time	5.19	6.49	4.67	5.21	5.42	7.46	3.7	6	4.83	2.6
the third time	4.8	4.72	4.59	5.01	4.61	4.74	4.14	3.62	4.93	5.67
the fourth time	5.69	5.59	5.24	4.71	4.59	4.13	4.71	4.6	5.77	4.47
4h
the first time	6.99	4.93	6.8	4.5	6.3	3.9	3.04	5.85	6.28	6.05
the second time	7.18	5.15	4.61	4.67	4.44	3.46	3.13	4.72	7.74	6.81
the third time	5.75	4.33	4.31	3.71	4.38	3.14	4.53	6.15	6.13	4.89
the fourth time	4.37	5.05	4.11	4.41	4.95	3.54	4.81	5.92	5.08	5.64
19d
the first time	4.36	5.87	4.91	3.38	5.95	4.82	3.64	4.44	6.81	5.78
the second time	4.74	4.28	2.79	3.69	5.71	5.03	5.12	4.98	2.81	5.52
the third time	3.73	3.95	2.87	4.24	5.15	5.91	3.6	4.15	4.54	5.79
the fourth time	4.82	3.72	3.44	4.92	6.38	2.96	4.26	2.29	4.4	6.5
0.5h
the first time	6.68	3.92	2.71	4.85	5.63	4	7.24	5.08	7.53	5.38
the second time	5.2	3.77	4.08	4.4	5.47	4.53	7.71	3.47	7.65	3.34
the third time	4.23	4.03	2.1	4.9	3.94	3.73	5.85	5.35	4.44	5.43
the fourth time	4.64	4.27	2.62	3.93	3.26	4.43	6.23	5.25	4.04	5.98
2.5h									3.56
the first time	4.64	3.46	2.12	4.07	3.18	5.66	5.86	4.09	4.16	4.23
the second time	4.66	4.61	4.51	5.64	4.92	3.28	5.05	3.94	4.87	4.97
the third time	4.7	3.8	4.33	4.8	4.93	5.23	3.06	3.96	4.79	3.86
the fourth time	3.4	3.38	4.75	5.82	5.1	5.12	5.35	4.8	2.02	3.17
4h
the first time	2.29	4.48	4.3	4.78	4.14	3.13	3.09	5.47	6.52	5.9
the second time	4.62	2.09	2.72	5.02	6.49	4.67	4.63	3.63	2.75	5.1
the third time	2.68	3.34	3.73	4.54	4.19	4.84	4.46	4.15	3.99	2.02
the fourth time	4.19	3.42	4.77	2.4	4.89	7.14	3.77	4.29	3.86	5.91
21d
the first time	3.03	3.43	3.67	4.15	2.53	3.9	4.28	5.14	3.06	5.25
the second time	6.9	3.84	4.56	5.07	2.92	4.55	4.36	6.24	4.75	3.82
the third time	5.08	2.07	3.92	4.72	5.61	4.25	5.09	2.82	4.58	5.36
the fourth time	5.2	3.49	3.75	5.21	4.43	7.18	4.93	4.66	4.88	6.24
0.5h
the first time	3.92	5.39	4.28	4.76	3.47	4.59	4.95	4.35	2.22	4.9
the second time	4.31	3.08	2.84	4.64	4.5	7.14	4.46	3.66	3.96	5.55
the third time	5.1	3	2	4.71	2.08	6.82	4.48	4.55	5.42	4.83
the fourth time	4.05	5.28	2.13	4.83	3.17	5.27	4.16	4.15	5.64	6.71
2.5h
the first time	2.19	2.87	4.56	4.14	3.59	3.46	5.02	3.58	4.75	4.55
the second time	2.67	2.44	2.99	3.71	3.13	4.13	4.84	2.58	2.44	5.48
the third time	4.87	3.16	3.47	3.79	2.79	4.66	4.32	3.5	3.64	2.21
the fourth time	2.26	3.7	2.16	7.62	2.63	4.99	5.62	4.64	4.46	4.88
4h
the first time
the second time	4.5	3.48	3.39	2.73	5.1	6.72	3.18	5.22	5.66	4.16
the third time	5.76	4.4	3.52	4.08	3.01	7.19	5.47	4.47	7.08	3.86
the fourth time	2.77	4.31	4.95	4.7	4.09	4.61	3.68	4.5	3.66	4.2
	4.89	3.39	2.71	2.93	6.69	4.79	4.48	3.84	5.94	4.15
NS group
before 3d	NO.1	NO.2	NO.3	NO.4	NO.5	NO.6	NO.7	NO.8	NO.9	NO.10
the first time	4.89	4.31	3.66	3.2	4.53	5.39	2.69	6.19	4.35	10.7
the second time	3	4.73	4.75	2.62	2.57	3.09	2.47	6.29	4.53	3.68
the third time	4.12	3.95	3.28	3.32	3.64	3.56	2.16	8.29	4.55	3.63
the fourth time	3.89	4.44	3.5	3.33	3.53	3.88	2.36	5.84	4	3.66
before 2d
the first time	5.17	4.42	5.42	5.63	4.27	5.25	8.98	4.57	4.26	6.02
the second time	5.66	4.86	3.12	5.19	4.9	5.52	4.51	6.25	4.3	5.02
the third time	5.31	4.28	6.63	5.13	4.79	6.04	3.88	5.21	4.33	3.74
the fourth time	5.9	4.99	5.84	4.12	4.57	5.03	4.6	6.62	4.13	4.02
before 1d
the first time	5.02	4.7	5.14	3.45	7.91	4.07	6.18	6.35	4.99	6.36
the second time	5.18	4.98	4.38	5.7	6.62	8.05	2.66	5.8	2.59	4.5
the third time	6.1	3.44	3.37	3.99	4.28	6.92	4.03	5.05	5.49	6.06
the fourth time	5.72	3.49	4.63	4.77	5.86	4.75	4.9	6.73	2.59	6.02
1d
the first time	3.73	4.71	4.5	4.22	4.37	4.6	5.51	4.79	3.9	6.77
the second time	4.14	6.94	5.4	4.71	3.8	4.17	3.46	3.55	3.34	4.41
the third time	4.3	4.17	4.08	4.87	3.59	5.49	3.47	3.34	3.21	3.85
the fourth time	4.6	4.92	4.72	6.05	3.87	4.06	4.37	3.71	3.53	3.46
3d
the first time	3.84	6.05	5.81	5	5.48	7.03	4.85	4.83	4.79	8.05
the second time	5.05	5.49	5.92	5.36	3.05	4.53	5.08	4.51	5.19	6.98
the third time	4.23	5.27	5.31	4.45	3.07	7.73	4.98	5.23	4.8	6.94
the fourth time	4.48	4.89	4.64	5.3	3.21	7.22	5.11	4.15	4.13	6.5
5d
the first time	5.29	4.44	4.11	4.5	5.12	7.06	4.61	8.98	4.96	5.13
the second time	4.67	5.83	3.28	6.9	4.45	7.51	4.87	6.82	4.26	6.93
the third time	3.69	4.79	4.34	5.02	4.84	7.26	4.35	5.24	4.14	5.86
the fourth time	5	5.57	4.34	6.86	4.9	7.67	5.05	6.69	5.33	6.73
7d
the first time	5.87	5.51	5.11	6.44	5.25	6.75	4.67	4.63	6.21	5.87
the second time	4.42	3.96	5.09	6.22	3.42	6.87	4.16	4.76	4.55	4.54
the third time	4.54	3.78	4.64	6.16	5.55	5.7	4.18	3.56	4.01	5.57
the fourth time	4.88	3.85	4.37	6.54	5.46	5.36	4.05	4.44	5.07	5.18
9d
the first time	6.57	5.48	5.41	4.48	4.36	5.66	4.28	6.28	4.79	7.03
the second time	4.91	5.21	4.58	6.63	4.64	4.85	5.29	4.75	5	5.18
the third time	4.84	4.49	4.76	6.17	3.74	5.41	4.58	3.83	4.86	4.33
the fourth time	4.42	5.42	4.57	6.35	3.77	4.09	4.82	3.83	4.04	4.53
11d
the first time	5.03	5.88	4.82	4.62	5.21	4.5	3.97	3.81	4.78	5.43
the second time	4.92	5.87	3.95	3.98	4.74	4.81	4.57	4.8	4.48	4.17
the third time	5.38	5.63	3.74	4.62	4.51	4.76	4.26	4.63	4.38	4.83
the fourth time	5.05	5.44	4.53	4.39	5.06	4.62	4.02	4.44	5	5.42
13d
the first time	4.65	4.07	4.79	4.23	4.57	6.28	4.66	4.17	4.14	2.92
the second time	4.44	4.17	3.97	4.28	4.8	6.68	3.76	4.87	4.3	4.14
the third time	4.32	4.09	4.47	6.01	3.68	6.65	4.42	4.34	4.41	3.7
the fourth time	4.15	4.21	4.35	4.35	4.1	5.39	3.38	3.71	4.87	3.11
15d
the first time	5.87	4.41	4.67	5.82	4.9	7.57	4.44	4.88	4.59	6.63
the second time	6	4	4.37	3.51	3.81	8.07	4.44	4.21	8.65	5.47
the third time	4.33	3.53	3.81	4.08	5.48	5.38	4.81	3.82	3.96	5.1
the fourth time	4.97	4.22	3.68	3.65	4.9	5.44	3.8	3.42	3.87	5.97
0.5h
the first time	3.92	3.42	4.42	3.87	3.27	3.63	5.18	2.96	3.8	5.63
the second time	4.12	3.27	4.22	4.74	3.6	3.79	4.48	2.74	3.79	3.1
the third time	3.86	3.87	4.18	3.63	3.73	3.94	4.7	3.03	3.63	5.57
the fourth time	4.12	3.35	2.79	3.79	4.13	3.73	4.37	2.97	3.57	5.62
2.5h
the first time	4.01	3.61	3.53	3.8	5.24	4.01	4.84	3.73	4.25	3.43
the second time	4.09	3.84	2.85	3.56	4.9	4.13	4.7	3.7	4.1	4.98
the third time	4.29	3.71	3.91	3.55	5.15	4.26	4.52	3.75	4.69	4.5
the fourth time	4.2	3.21	3.41	3.31	5.34	4.26	5	3.64	4.3	5.45
4h
the first time	4.15	4.32	4.15	3.91	4.34	4.75	4.92	3.23	4	4.09
the second time	3.5	4.21	4.13	4.06	4.36	4.94	5.06	4.46	3.79	4.26
the third time	4.26	4.28	4.54	4.1	4.44	4.87	4.48	3.85	3.99	4.32
the fourth time	4.2	4.42	4.22	3.92	4.2	3.19	4.83	3.76	3.3	4.47
17d
the first time	5	6.58	5.19	6.11	4.06	5.23	4.27	4.9	5.18	6.44
the second time	5.44	4.69	4.01	4.89	4.99	4.4	4.53	4.46	5.3	4.91
the third time	6.21	5.28	5.56	2.82	5.72	4.35	4.42	2.87	5.8	4.63
the fourth time	4.46	5.93	5.36	4.35	5.03	4.45	4.56	4.83	5.41	5.63
0.5h
the first time	4.91	5.56	8.98	6.47	4.65	4.91	4.71	4.82	4.25	6.58
the second time	5.98	6.62	7.62	4.01	4.46	4.41	3.94	4.65	4.55	3.73
the third time	5.94	4.96	6.94	4.74	5	7.43	4.26	4.94	5.42	4.91
the fourth time	5.5	4.62	7.43	4.83	4.46	5.1	3.99	5.08	4.31	5.35
2.5h
the first time	4.87	4.18	4.99	7.1	4.81	2.92	3.7	3.03	4.3	4.88
the second time	4.58	6.23	3.9	5.09	4.6	4.26	4.11	2.07	5.15	4.81
the third time	5.4	7.37	5.58	5.89	2.96	3.59	5.27	4.82	7.79	4.94
the fourth time	5.82	6.43	4.44	5.36	5.28	3.88	4.07	4.79	3.43	6.9
4h
the first time	5.78	5.36	4.85	2.37	5.27	5	4.3	5.1	4.43	5.9
the second time	5.88	7.06	4.64	6.3	3.35	6.14	4.81	5.06	4.25	3.91
the third time	5.8	6.79	5.29	5.4	5.87	6.06	4.44	5.85	4.36	4.18
the fourth time	5.06	5.56	4.23	4.25	4.26	5.28	4.16	4.77	4.47	3.43
19d
the first time	4.2	4.81	6.21	4.81	2.86	2.64	4.62	5.17	5.52	3.94
the second time	4.62	4.27	5.76	3.4	2.44	4.1	6.01	4.73	7.08	6.27
the third time	3.87	4.69	4.62	6.34	3.54	5	4.68	4.29	5.67	2.87
the fourth time	5.86	4.22	4.56	3.62	2.64	5.61	4.81	4.68	4.61	5.53
0.5h
the first time	4.55	4.16	4.02	2.08	2.89	3.31	4.1	4.36	4.32	6.66
the second time	4.3	5.43	5.64	2.14	2.62	4.47	4.29	5.75	4.03	4.26
the third time	5.53	4.78	4.3	4.39	3.22	3.84	3.66	4.76	3.63	4.22
the fourth time	5.3	5.32	3.41	1.82	4.82	3.81	4.01	4.76	4.31	6.34
2.5h
the first time	3.56	3.03	5.08	3.71	3.69	2.87	3.65	3.95	4.34	4.38
the second time	7.02	3.02	5.21	2.41	4.83	2.79	2.58	3.37	7.31	3.95
the third time	5	3.04	5.07	3.97	4.62	1.96	3.96	2.55	4.44	5.15
the fourth time	4.77	3.95	4.3	5.32	5.37	5.79	3.98	3.03	6.5	4.39
4h
the first time	3.29	4.83	4.15	5.1	4.37	2.99	3.49	3.79	3.13	4.45
the second time	4.82	4.36	5.1	4.23	5.24	3.54	4.45	6.8	3.3	3.98
the third time	6.94	4.41	4.9	5.27	4.31	4.65	3.73	4.02	4.11	7.07
the fourth time	4.44	4.34	4.12	2.69	3.96	3.52	3.43	4.77	3.81	5.25
21d
the first time	4.38	4.48	4.14	4.18	1.95	3.63	4.41	4.24	5.1	4.5
the second time	4.47	4.61	4.44	4.69	3.17	5.65	3.86	6.11	3.22	4.9
the third time	4.81	4.8	4.16	2.62	3.37	3.22	6.37	3.68	5.4	4.8
the fourth time	5.16	4.46	3.24	4.81	2.11	7.1	4.26	4.22	4.5	4.43
0.5h
the first time	3.09	6.75	4.14	3.07	6.05	3.86	4.91	4.43	5.53	8.35
the second time	4.47	6.67	3.73	5.08	4.23	5.32	2.17	4.23	4	4.92
the third time	5.51	5.38	3.39	2.96	3.96	4.41	6	5.16	4.32	7.17
the fourth time	4.52	6.44	3.65	4.13	4.22	5.44	5.39	4.57	4.95	6.57
2.5h
the first time	4.92	5.28	3.42	4.09	4.28	3.89	5.77	4	4.34	3.12
the second time	4.76	4.75	4.05	2.32	3.68	3.61	6.44	4.02	4.27	5.58
the third time	6.11	5.97	3.79	3.06	4.94	4.36	5.52	4.63	4.15	3.98
the fourth time	6.87	5.56	3.05	3.87	5.54	3.54	5.16	4.64	4.07	7.02
4h
the first time	4.69	5.44	5.21	9.96	4.34	4.78	5.16	5.37	5.23	5.63
the second time	4.65	5.59	4.48	3.83	5.05	5.81	7.47	3.99	5.19	5.21
the third time	4.98	6.62	3.97	3.56	5.86	4.47	4.53	4,58	2.44	5.24
the fourth time	2.36	4.63	3.62	5.61	4.38	2.86	5.26	3.52	6.06	5.95
lappaconitine group
before 3d	NO.1	NO.2	NO.3	NO.4	NO.5	NO.6	NO.7	NO.8	NO.9	NO.10
the first time	4.04	2.93	3.76	4.17	3.73	7.42	4.45	5.58	4.39	5.04
the second time	5.89	4.86	2.25	5.49	3.6	4.24	4.79	4.74	5.23	4.27
the third time	3.19	3.61	2.24	2.75	4.52	5.83	6.11	3.38	4.49	3.75
the fourth time	4.91	4.48	2.92	2.85	3.25	5.53	4.13	2.56	4.84	3.72
before 2d
the first time	6.93	5.24	4.55	4.28	6.83	9.1	7.26	5.1	7	6.17
the second time	5.86	6.1	4.98	4.77	3.77	6.77	5.53	3.93	4.63	5.72
the third time	4.89	4.37	5.79	4	5.05	6.83	5.43	4.85	5.07	5.07
the fourth time	6.18	4.53	4.18	6.66	5.45	4.48	5.54	6.3	4.74	5.55
before 1d
the first time	4.89	2.38	4.44	3.55	4.86	7.86	4.79	3.84	5.47	7.89
the second time	5.42	4.39	3.84	4.42	4.32	3.91	3.46	5.89	6.27	3.38
the third time	5.66	3.74	3.71	4.21	4.33	4.91	4.93	5.76	6.84	4.12
the fourth time	4.91	4.54	3.26	4.87	3.89	4.69	4.47	4.68	6.3	4.08
1d
the first time	5.02	5,75	-	4.3	4.11	5.29	-	8.04	4.7	4.4
the second time	6.49	4.69	-	5.95	4.49	6.6	-	9.05	6.31	3.78
the third time	6.24	5.84	-	5.12	4.73	6.07	-	7.05	4.39	3.83
the fourth time	5.73	4.37	-	4.66	5.22	6.02	-	4.75	5.9	4.14
3d
the first time	5.45	4.02	-	4.16	4.9	5.36	-	7.48	4.02	5
the second time	5.43	4.06	-	4.49	3.97	4.55	-	5.06	4.33	4.96
the third time	5.74	4.23	-	4.68	3.56	6.93	-	5.54	4.79	4.92
the fourth time	5.18	4.51	-	4.25	4.31	5.36	-	5.46	4.93	5.1
5d
the first time	8.49	4.87	-	4.74	5.22	4.37	-	5.81	4.95	4.78
the second time	6.33	5.73	-	3.79	3.82	4.8	-	3.82	5.61	4.12
the third time	6.28	6.04	-	4.46	4.18	5.31	-	5.89	6.11	4.88
the fourth time	6.49	6.18	-	4.09	5.17	4.7	-	5.98	6.51	4.58
7d
the first time	5.9	5.03	-	4.9	5.44	7.6	-	5.6	5.07	5.38
the second time	6.22	5.01	-	4.19	7.83	7.87	-	7.4	3.83	5.02
the third time	6.48	5.12	-	5.15	7.76	7.17	-	6.63	5.09	5.29
the fourth time	6.37	4.45	-	4.4	7.62	6.01	-	7.24	5.31	4.68
9d
the first time	5.41	4.74	-	5.58	5.63	6.77	-	5.23	4.81	4.21
the second time	4.45	5.99	-	4.34	3.58	5.46	-	5.1	4.12	3.54
the third time	5.43	5.51	-	3.88	3.96	4.61	-	4.77	4.8	4.47
the fourth time	4.94	5.38	-	4.42	3.37	5.14	-	4.66	4.22	4.13
11d
the first time	5.38	5.84	-	6.38	6.39	5.12	-	4.32	4.87	4.67
the second time	8.15	6.4	-	5.87	5.26	5.72	-	4.54	5.08	5.02
the third time	5.71	5.28	-	5.54	5.53	5.87	-	4.88	4.69	4.79
the fourth time	5.24	5.48	-	5.94	5.87	5.6	-	4.44	4.32	4.5
13d
the first time	5.4	5.26	-	4.22	5	5.06	-	5.66	4.36	5.2
the second time	4.1	5.88	-	4.9	5.9	4.76	-	5.29	4.45	4.96
the third time	3.87	7.66	-	4.75	6.02	4.79	-	7.39	5.07	4.54
the fourth time	3.94	5.31	-	4.81	5.89	4.82	-	5.14	4.3	4.16
15d
the first time	3.98	5.58	-	3.78	6.24	7.41	-	4.94	4.39	4.25
the second time	4.48	4.77	-	3.6	4.29	5.38	-	4.07	4.35	3.75
the third time	4.85	4.74	-	3.98	4.77	4.35	-	4.34	4.69	4.31
the fourth time	5.16	4.88	-	3.8	4.69	5.21	-	4.61	4.28	4.21
0.5h
the first time	5.27	3.12	-	5.75	2.89	7.4	-	3.08	5.53	3.16
the second time	5.18	4.65	-	4.78	4.47	7.31	-	3.01	5.48	5.83
the third time	2.81	3.83	-	5.52	3.04	5.07	-	3.62	5.12	5.83
the fourth time	4.12	4.2	-	4.19	5.62	3.04	-	3.54	5.54	4.44
2.5h
the first time	4.01	3.61	3.53	3.8	5.24	4.01	4.84	3.73	4.25	3.43
the second time	4.09	3.84	2.85	3.56	4.9	4.13	4.7	3.7	4.1	4.98
the third time	4.29	3.71	3.91	3.55	5.15	4.26	4.52	3.75	4.69	4.5
the fourth time	4.2	3.21	3.41	3.31	5.34	4.26	5	3.64	4.3	5.45
4h
the first time	4.09	4.68	-	3.26	4.23	4.61	-	2.94	5.33	4.42
the second time	4.77	4.43	-	3.54	4.16	4.72	-	4.39	5.21	3.48
the third time	4.69	4.42	-	3.15	4.26	4.54	-	4.65	4.95	3.63
the fourth time	4.8	4.8	-	3.23	4.33	4.38	-	4.49	5.44	3.59
17d
the first time	6.81	5.07	-	6.35	5.78	5.24	-	7.49	3.6	7.93
the second time	6.05	3.45	-	5.2	3.99	5.46	-	5.04	6.38	6.41
the third time	6.84	5.35	-	5.27	5.56	6.13	-	6.62	3.42	5.07
the fourth time	6.44	5.08	-	3.19	5.92	6.88	-	4.44	3.98	6.31
0.5h
the first time	6.66	10.54	-	4.89	4.55	5.44	-	4.47	3.47	4.85
the second time	6.08	6.59	-	4.38	4.14	5.76	-	5.16	5.26	5.95
the third time	6.37	6.94	-	3.47	4.93	3.6	-	5.29	3.32	5.67
the fourth time	6.27	5.73	-	4.94	4.44	5.62	-	8.36	4.57	3.36
2.5h
the first time	4.87	4.18	4.99	7.1	4.81	2.92	3.7	3.03	4.3	4.88
the second time	4.58	6.23	3.9	5.09	4.6	4.26	4.11	2.07	5.15	4.81
the third time	5.4	7.37	5.58	5.89	2.96	3.59	5.27	4.82	7.79	4.94
the fourth time	5.82	6.43	4.44	5.36	5.28	3.88	4.07	4.79	3.43	6.9
4h
the first time	7.22	5.34	-	12.08	7.31	8.85	-	4.54	7.32	5.78
the second time	5.62	5.17	-	5.16	4.59	6.8	-	4.3	7.78	6.15
the third time	6.08	3.89	-	4.21	4.55	7.08	-	4.65	7.42	6.28
the fourth time	5.71	6.36	-	6.92	4.44	7.63	-	7.5	6.09	6.71
19d				5.74
the first time	5.12	5.63	-	2.51	7.56	2.64	-	8.12	6.05	5.18
the second time	2.74	7.69	-	5.07	5.07	5.61	-	3.24	6.37	5.17
the third time	5.18	5.56	-	7.79	6.13	6.22	-	7.05	6.62	5.03
the fourth time	6.49	5.57	-	5.42	5.17	4.22	-	4.2	6.72	6.76
0.5h
the first time	7.27	6	-	6.34	5.5	6.29	-	4.82	5.63	9.47
the second time	5.92	4.47	-	5.58	3.74	5.25	-	5.21	5.96	5.72
the third time	5.52	5.74	-	4.56	5.29	4.47	-	5.07	5.6	5.2
the fourth time	5.71	3.69	-	6.19	5.13	3.06	-	5.06	3.58	4.45
2.5h
the first time	4.47	6.77	-	4.35	3.8	9.95	-	4.04	4.25	3.43
the second time	6.95	5.48	-	5.62	4.05	7.87	-	4.19	4.02	3.7
the third time	3.5	5.92	-	4.37	2.57	5.04	-	4.68	2.63	5.66
the fourth time	3.17	4.98	-	6.59	6.89	8.38	-	5.11	4.67	4.02
4h
the first time	3.65	5.14	-	3.27	6.16	2.46	-	3.75	6.26	6.99
the second time	5.73	5.09	-	4.98	4.4	5.9	-	4.94	7.43	3.71
the third time	5.42	4.68	-	4.77	4.55	4.99	-	9.2	4.59	5.52
the fourth time	5.82	4.89	-	4.37	4.28	4.62	-	4.96	3.9	4.67
21d
the first time	5.93	6.67	-	4.05	3.23	6.29	-	3.5	4.35	5.03
the second time	7.6	6.2	-	3.78	3.54	5.19	-	8.69	6.55	4.5
the third time	7.04	5.05	-	5	4.47	4.59	-	4.68	4.82	5.23
the fourth time	5.33	5.01	-	4.79	4.27	6.06	-	5.53	5.73	2.58
0.5h
the first time	8.18	4.11	-	6.31	5.44	7.3	-	7.14	4.5	4.94
the second time	4.14	4.11	-	4.39	6.36	4.57	-	4.1	3.37	4.28
the third time	5.02	4.14	-	3.54	4.51	5.45	-	3.87	4.55	4.65
the fourth time	4.72	3.97	-	3.31	4.5	5.68	-	4.15	4.81	4.22
2.5h
the first time	10.37	7.36	-	4.85	3.79	3.12	-	5.13	6.14	4.38
the second time	8.89	4.94	-	4.2	3.81	4.21	-	6.23	5.05	6.94
the third time	9.62	6.76	-	3.96	6.21	3.99	-	7.71	7.91	5.22
the fourth time	7.8	7.04	-	4.26	4.77	4.12	-	8.74	5.82	4.1
4h
the first time	5.14	5.45	-	4.94	4.1	5.57	-	4.74	6.09	5.92
the second time	6.79	4.44	-	4.74	4.66	6.89	-	5.1	4.43	6.59
the third time	5.48	4.76	-	4.81	2.6	5.85	-	3.83	5.71	4.26
the fourth time	5.04	4.97	-	3.96	4.76	7.11	-	4.81	6.31	5.15
K562 cells group
before 3d
the first time	4.18	3.71	4.13	2.83	2.64	6.01	5.19	3.32	3.72	5.36	2.72	5.3	2.86	4.7	4.46
the second time	2.55	3.64	2.99	2.84	2.16	5.07	3.06	2.62	3.81	5.07	3.41	4.31	3.01	2.87	4.45
the third time	2.79	3.16	3.24	2.9	6.63	4.8	6.61	3.55	3.15	5.29	2.52	5.59	3.02	2.76	3.34
the fourth time	3.02	3.21	3.08	3.14	2.85	4.85	2.4	3.13	2.63	4.04	3.06	5.44	3.37	2.36	4.47
before 2d
the first time	3.13	4.52	4.28	3.34	3.34	4.43	4.26	2	3.79	4.59	2.57	9.08	2.58	2.51	3.23
the second time	3.41	5.22	4.69	7.61	3.23	3.84	3.65	4.15	2.75	6.99	2.13	5.64	3.21	3.4	5
the third time	2.25	2.98	4.4	5.42	2.42	6.16	4.1	3.13	5.06	3.42	4.12	5.76	3.3	2.94	4.04
the fourth time	3.67	2.87	3.96	4.37	2.63	4.78	3.29	2.01	4.07	3.72	3.44	4.9	3.57	2.65	3.64
before 1d
the first time	6.08	3.71	4.73	4	3.1	4.87	4.64	3.52	4.68	5.56	3.2	4.48	2.13	4.04	2.83
the second time	6.76	4.48	4.63	4.32	3.57	3.44	2.7	3.76	4.41	3.54	2.51	4.7	2.49	4.29	2.43
the third time	3.93	2.45	2.73	4.37	2.62	3.56	3.2	4.77	4.94	3.92	2.81	4.7	2.87	3.89	2.98
the fourth time	4.19	4.23	3.25	3.09	3.15	4.05	2.81	3.82	4.19	3.61	2.78	3.5	2.29	4.41	2.78
1d
the first time	4.75	3.53	3.41	5.76	4.84	7.6	6.19	3.31	2.99	6.2	4.33	4.63	4.56	6.1	4.67
the second time	4.51	4.01	4.71	3.46	5.63	6.72	5.1	5.26	6.53	5.97	3.32	4.77	4.25	4.44	4.18
the third time	3.73	3.2	6.05	3.84	4.21	7.6	3.94	4.61	6.75	5.21	3.43	3.35	4.18	4.52	4.6
the fourth time	4.63	3.72	5.02	3.93	4.7	4.18	4.4	4.64	6.62	5.87	3.68	4.72	4.64	4.47	2.98
3d
the first time	7.03	4.91	4.3	4.3	3.05	5.15	3.65	4.26	5.79	8.73	4.78	7.3	2.84	4.63	8.43
the second time	3.91	3.85	4.11	4.25	3.8	5	2.91	4.3	5.48	4.09	3.58	7.23	3.54	2.82	5.1
the third time	3.81	3.25	4.55	4.55	3.59	4.36	2.92	5.36	4.94	3.66	3.14	5.07	3.49	3.25	5.63
the fourth time	4.08	3.52	3.42	4.36	3.59	4.38	2.44	4.12	4.78	4.01	2.94	5.82	2.42	4.17	4.69
5d
the first time	5.86	3.82	3.67	4.25	4.11	5.47	3.68	3.32	3.45	5.73	3.04	2.96	4.01	3.67	6.44
the second time	5.49	3.48	4.25	4.8	3.79	4.57	4.35	2.78	4.08	3.5	3.23	3.95	2.38	4.07	5.15
the third time	5.38	3.37	3.48	4.69	4.03	5.17	4.76	3.83	4.19	5.6	3.25	4.06	2.72	3.28	3.91
the fourth time	5.88	3.19	3.73	4.32	3.32	5.77	4.1	4.1	4.33	5.58	3.18	3.71	3.17	3.17	3.78
7d
the first time	4.69	5.43	3.32	5.43	3.63	5	3.29	5.04	4.75	5.89	3.25	5.58	4.66	6.54	5.1
the second time	5.09	3.8	4.54	3.25	4.01	7.72	3.99	3.38	3.8	4	3.7	3.99	3.55	3.36	4.64
the third time	4.59	3	5.11	4.02	4.56	5.89	3.88	3.33	2.29	4.72	5.93	4.43	4.08	3.65	5.67
the fourth time	3.35	2.93	3.84	3.93	3.64	6.95	4.48	3.82	4.64	5.09	3.86	4.76	3.3	3	5.22
9d
the first time	3.35	3.55	4.62	3.5	2.72	2.89	3.9	3.16	3.67	2.91	2.72	5.66	3.54	5.8	4.24
the second time	3.32	2.64	3.12	3.43	2.94	3.09	3.27	2.95	5.34	3.72	2.39	7.31	2.93	3.13	3.74
the third time	3.68	3.85	3.99	4.21	3.03	3.22	4.39	3.46	3.53	3.29	3.12	5.36	3.19	3.35	3.02
the fourth time	3.57	2.33	3.03	3.58	2.81	3.71	3.05	2.75	4.23	3.04	3.07	5.17	3.39	3.07	3.18
11d
the first time	5.87	3.41	2.91	7.42	3.84	3.06	3.26	3.32	5.51	5.52	3.69	5.78	7.01	5.68	4.66
the second time	3.74	3.32	3.72	5.27	3.82	3.84	3.06	3.44	4.39	5.37	2.31	5.12	4.9	3.34	5.14
the third time	2.95	3.49	3.29	4.16	4.13	3.38	2.9	3.3	3.79	5.19	3.98	3.05	4.78	3.28	3.99
the fourth time	2.94	3.61	3.04	4.32	3.77	3.77	3.34	3.84	3.32	5.07	3.13	3.18	4.31	3.64	3.49
13d
the first time	3.95	3.72	4.8	5.09	3.26	6.24	3.34	3.29	5.47	4.64	2.29	9.28	4.05	5.07	6.23
the second time	4.01	3.68	5.25	2.97	3.42	5.34	3.57	4.46	5.25	6.09	4.5	3.77	3.37	4.57	6.18
the third time	4.01	3.77	5.5	2.7	3.46	4.02	3.22	3.02	4.04	5.33	3.5	3.54	3.69	4.63	5.97
the fourth time	4.27	3.45	4.36	2.79	4.12	4.94	3.5	3.55	5.58	5.78	3.9	3.96	3.77	5.06	6.27
15d
the first time	6.8	3.68	4.15	5.99	3.45	5.96	3.11	3.43	5.62	4.1	4.01	4.07	4.1	2.74	7.01
the second time	3.49	4.62	3.98	3.89	3.82	5.72	3.35	3.31	5.14	4.78	4.9	5.04	4.94	5.77	6.94
the third time	3.87	3.91	3.3	4.72	3.22	5.68	3.39	4.84	5.01	3.79	4	4.28	3.57	4.41	6.93
the fourth time	3.44	3.5	3.82	3.43	3.99	5.83	3.96	3.76	5.81	4.16	4.78	5.07	3.64	4.43	6.12
0.5h
the first time	5.07	3.37	4.16	3.71	4.87	2.22	2.18	3.7	4.63	6.25	3.67	3.93	3.19	3.91	5.17
the second time	6.08	4.97	3.74	4.62	4	3.97	3.81	4.2	4.61	5.69	4.52	3.35	2.92	4.85	5.09
the third time	5.48	3.44	3.28	3.69	3.24	4.18	2.84	4.1	4.59	5.74	4.1	4.87	3.09	3.87	5.21
the fourth time	5.49	4.65	4.08	3.81	3.27	3.33	3.14	4.23	4.28	5.18	4.19	3.33	3.27	3.66	5.72
2.5h
the first time	4.7	5.41	4.47	3.55	2.9	2.9	4.67	3.76	5.07	5.51	4.57	3.67	4.05	4.48	5.17
the second time	3.14	3.79	4.33	3.32	5.28	2.88	4.6	4.21	4.86	4.24	3.52	3.39	3.98	4.69	4.17
the third time	4.74	3.4	3.33	3.08	3.79	2.97	3.32	3.81	4.77	3.43	4.59	3.34	3.55	3.89	5.51
the fourth time	4.3	4.38	4.17	3.41	3.09	2.96	5.03	3.94	4.69	4.18	3.54	3.76	4.23	4.01	5.71
4h
the first time	4.04	3.5	4.98	5.07	3.7	3.04	4.41	4.2	4.67	6.21	4.21	3.83	3.21	4.61	6.07
the second time	3.97	3.55	3.67	3.68	3.49	3.27	4.27	3.97	4.97	6.04	4.07	3.04	4.17	4.54	5.47
the third time	4.01	3.61	3.24	4.01	3.51	3.41	4.36	3.88	4.57	5.97	4.17	3.76	3.64	5.16	5.98
the fourth time	3.81	3.7	3.36	3.97	3.9	4.04	4.54	3.98	4.78	5.88	4.24	3.54	3.57	4.77	5.76
17d
the first time	9.38	2.05	3.9	9.55	3.5	4.66	4.11	5.26	7.36	2.75	4.01	3.21	4.79	5.31	4.56
the second time	4.56	2.55	4.37	7.35	3.94	2.4	2.39	4.75	4.52	4.25	2.85	3.88	2.65	4.22	3.34
the third time	5.65	4.55	4.15	5.4	7.56	3.7	2.25	4.48	4.29	3.77	3.28	5.96	5.95	3.02	3.34
the fourth time	3.05	2.04	5.06	6.45	3.72	2.24	3.29	3.91	3.44	3.41	4.82	5.41	3.81	4.43	4.49
0.5h
the first time	4.58	3.91	3.31	3.64	3.21	3.92	5.02	3.73	2.52	2.87	3.1	3.84	2.32	5.3	3.64
the second time	2.74	3.36	3.64	3.2	3.36	4.45	2.61	2.56	3.54	2.43	6.05	2.63	3.85	3.16	4.41
the third time	2.39	4.04	3.61	4.15	2.85	4.16	2.34	3.92	4.09	3.44	3.2	4.92	2.77	3.54	3.25
the fourth time	2.74	3.6	3.27	2.81	1.6	2.56	2.16	3.75	5.02	3.36	3.31	2.22	3.32	3.76	2.58
2.5h
the first time	3	4.05	5.88	3.07	5.74	2.5	2.47	2.4	3.89	4.86	2.68	2.96	3.64	3.51	4.04
the second time	4.28	3.43	2.27	2.55	4.19	3	3.58	3.78	4.17	2.02	3.38	4.03	4.59	5.17	4.45
the third time	3.73	4.21	3.56	2.31	4.28	2.89	3.65	4.87	5.14	3.87	4.23	2.66	2.77	2.95	3.36
the fourth time	4.24	3.21	3.71	3.26	3.73	2.77	2.95	3.9	5.87	3.29	3.37	2.91	3.12	3.66	4.8
4h
the first time	2.53	3.26	4.51	3.89	3.92	2.25	4.74	3.01	4.78	2.47	6.01	2.96	3.5	3.16	3.64
the second time	3.8	3.12	3.21	3.11	3	4.95	2.74	2.78	3.97	3.17	4.23	2.71	2.74	5.04	3.78
the third time	3.06	3.29	3.05	3.51	5.58	4.82	3.9	3.56	4.04	3.84	3.78	3.24	3.61	4.21	4.21
the fourth time	4.2	2.68	5.61	2.87	3.1	4.5	3.03	3.41	5.01	3.67	3.56	2.88	2.9	4.07	3.56
19d
the first time	5.01	3.98	6.68	4.49	5.86	7.41	3.46	3.35	3.07	4.19	2.93	4.86	3.39	3.58	4.34
the second time	5.09	5.02	4	6.1	6.17	5.77	2.79	3.22	3.78	4.25	2.91	7.16	3.63	3.68	4.03
the third time	5.16	3.16	5.94	4.14	4.45	5.59	2.87	2.73	3.66	3.42	3.08	5.94	4.08	3.63	4.33
the fourth time	4.79	3.25	4.73	4.51	4.31	4.02	3.15	2.75	4.03	4	3.09	5.61	3.57	3.89	4.29
0.5h
the first time	4.46	3.93	5.42	4.24	3.4	6.62	3.3	4.44	2.65	3.76	3.08	7.23	3.99	2.97	3.32
the second time	4.05	3.61	4.43	4.38	2.88	3.83	3.73	4.71	3.88	3.46	3.2	3.87	3.58	3.19	4.13
the third time	3.91	3.84	5.37	4.35	3.26	3.62	3.13	4.24	3.67	3.35	3.25	3.95	3.17	3.5	3.09
the fourth time	3.97	3.61	4.07	4.67	3.19	3.74	3.63	4.19	3.79	3.19	3.37	4.05	3.43	3.51	3.47
2.5h
the first time	5.07	3.43	5.72	4.34	3.97	4.67	3.46	4.13	3.67	3.91	3.42	3.99	3.23	3.14	3.91
the second time	5.13	3.67	5.69	4.62	3.89	4.12	3.67	4.27	3.79	3.87	3.13	3.91	3.63	3.61	3.45
the third time	5.02	3.79	4.87	4.71	3.81	4.93	3.41	4.07	3.13	3.99	3.17	3.88	3.76	3.63	3.56
the fourth time	4.92	3.24	4.91	4.89	3.95	4.84	3.55	4.09	3.89	3.61	3.41	3.77	3.91	2.99	4.07
4h
the first time	5.04	3.62	4.97	4.62	3.76	4.51	3.77	4.14	3.62	4.01	3.45	3.7	3.14	3.11	3.87
the second time	5.1	3.65	4.61	4.37	3.81	4.76	3.46	4.16	3.71	4.04	3.33	3.77	3.77	3.99	3.61
the third time	5.14	3.71	5.43	4.76	3.83	4.33	3.51	4.01	3.21	3.89	3.13	3.91	3.45	3.45	3.11
the fourth time	5.16	3.21	5.67	4.23	3.99	4.77	3.81	4.04	3.42	4.1	3.51	3.87	3.07	3.42	4.13
21d
the first time	3.91	4.61	6.28	5.37	3.33	6.45	5.3	3.57	4.69	4.14	3.58	7.35	2.88	2.66	4.39
the second time	3.66	3.75	4.01	4.45	3.48	6.3	4.17	3.59	3.32	2.47	3.13	6.29	3.17	4.26	3.67
the third time	3.85	4.22	6.3	5.48	3.32	5.74	2.69	3.49	3.5	3.57	3.98	4.74	4.07	2.83	3.88
the fourth time	3.88	3.42	4.9	4.82	3.6	6.04	2.9	3.04	4.2	2.82	3.62	5.66	3.86	4.27	3.72
0.5h
the first time	4.28	3.78	6.16	2.99	3.94	6.59	2.51	3.48	3.94	3.21	3.39	2.65	3.92	3.66	3.86
the second time	3.92	4.09	4.02	4.57	4.32	7.31	2.3	3.92	4.07	4.24	3.82	3.22	3.57	4.07	4.43
the third time	3.71	3.51	4.82	4.69	3.33	6.41	2.97	3.46	3.38	3.95	3.53	3.42	3.7	3.96	3.95
the fourth time	3.45	3.82	5.94	4.87	3.51	6.01	3.49	3.32	3.88	3.75	3.87	2.91	3.84	3.8	6.42
2.5h
the first time	3.87	4.21	6.23	5.37	3.29	6.17	2.91	3.43	3.87	4.27	3.91	2.97	4.03	3.99	3.76
the second time	3.62	3.78	5.73	4.83	3.41	6.21	2.83	3.47	3.85	3.43	4.07	3.13	3.91	3.43	3.57
the third time	3.97	3.89	5.91	4.71	3.47	6.04	3.04	3.23	4.12	3.79	3.43	2.69	3.84	3.81	3.89
the fourth time	3.47	4.01	6.07	4.96	3.54	5.91	2.63	3.87	3.93	3.93	3.79	3.57	3.7	4.01	3.43
4h
the first time	3.57	4.42	5.97	4.97	3.67	6.27	2.98	3.56	3.74	3.33	4.01	3.23	3.63	4.17	4.23
the second time	3.78	3.67	5.84	4.34	3.91	6.01	3.07	3.79	3.69	3.49	3.66	3.13	3.79	4.11	3.77
the third time	3.91	3.96	5.92	4.93	3.11	5.96	3.13	3.45	4.27	4.07	3.73	3.07	3.87	3.96	3.65
the fourth time	4.07	3.87	5.63	4.89	3.27	6.37	2.61	3.21	3.84	3.98	3.55	3.16	3.94	3.71	3.43

## Sheet: 第四批
normal group
before 2d	NO.1	NO.2	NO.3	NO.4	NO.5	NO.6	NO.7	NO.8	NO.9	NO.10
the first time	7.29	5.99	6.21	4.51	9.91
the second time	4.85	4.36	8.37	2.92	4.91
the third time	5.16	4.78	7.02	4.82	4.9
the fourth time	8.81	4.83	8.32	5.14	4.22
before 1d
the first time	5.89	6.79	5.52	5.23	5.15
the second time	5.08	4.89	4.09	5.37	4.08
the third time	5.35	4.44	4.27	5.22	4.29
the fourth time	4.94	4.86	4.35	4.88	3.98
1d
the first time	5.45	4.41	4.79	5.51	2.97
the second time	9.49	4.74	4.62	5.09	2.99
the third time	3.34	4.73	6.83	5.87	3.26
the fourth time	7.72	6.41	4.57	4.71	3.49
3d
the first time	4.72	5.55	4.13	5.45	6.31
the second time	5.19	4.11	4.4	5.16	3.09
the third time	5.73	4.4	4.51	5.23	3.5
the fourth time	4.3	4.37	4.52	2.72	3.89
5d
the first time	5.28	3.95	5.13	4.27	3.09
the second time	5.59	4.23	5.41	3.92	3.53
the third time	5.26	3.95	5.36	4.23	3.16
the fourth time	5.37	3.69	4.1	4.47	4.27
7d
the first time	6.55	4.31	4.86	5.08	4.9
the second time	3.92	4.66	4.55	3.21	5.87
the third time	3.73	3.89	4.97	3.86	4.48
the fourth time	3.62	4.4	5.23	3.69	5.23
9d
the first time	7.86	5.98	4.87	5.85	5.4
the second time	5.47	4.76	4.54	5.36	3.83
the third time	5.9	4.46	5.14	5.38	4.88
the fourth time	5.02	4.9	4.58	4.67	5.17
11d
the first time	11.09	4.86	5.88	4.65	5.14
the second time	12.09	5.16	4.78	4.77	4.12
the third time	5.95	5.75	5	5.37	5.22
the fourth time	10.95	4.89	5.12	4.31	5.42
13d
the first time	4.35	3.63	5.1	3.23	4.09
the second time	2.68	5.63	4.18	6.06	2.92
the third time	3.83	4.29	3.5	3.71	3.35
the fourth time	4.73	4.29	3.04	3.16	4
15d
the first time	9.6	9.57	4.01	4.34	6.79
the second time	6.93	5.61	4.94	4.74	5.74
the third time	8.35	4.36	4.6	3.87	4.07
the fourth time	5.55	5.58	4.49	6.16	3.97
0.5h
the first time	6.89	5.35	4.94	3.68	6.09
the second time	6.47	6.54	7.49	5.32	6.09
the third time	8.42	5.17	4.74	3.1	2.78
the fourth time	6.43	6.11	5.72	5.75	7.78
2.5h				2.94
the first time	6.93	4.28	4.27	4.63	4.3
the second time	6.51	3.22	5.87	5.02	5.22
the third time	5.33	4.53	5.77	4.16	5.54
the fourth time	5.16	4.23	6.61	4.22	5.62
4h
the first time	4.62	4.66	4.23	4.11	5.67
the second time	4.91	5.29	4.74	3.47	5.27
the third time	5.71	2.5	5.34	3.61	5.75
the fourth time	6.3	4.52	5.25	3.88	5.49
17d
the first time	9.74	5.44	7.53	4.3	6.16
the second time	8.9	5.27	5.77	5.91	7.02
the third time	5.6	5.47	6.1	4.76	7.35
the fourth time	8.11	4.15	5.14	5.9	2.9
0.5h
the first time	5.22	4.38	5.95	2.14	4.97
the second time	5.41	4.33	5.23	2.84	8.59
the third time	4.32	5.85	4.59	4.14	5.78
the fourth time	5.07	5.23	9.49	3.34	2.62
2.5h
the first time	2.25	4.62	8.04	2.13	4.25
the second time	542	3.86	5.01	4.56	8.64
the third time	3.4	5.04	4.49	4.15	2.68
the fourth time	9.2	4.87	3.19	5.85	3.59
4h
the first time	9.71	3.67	6.65	5.67	4.85
the second time	5.65	4.6	6.42	3.19	7.75
the third time	8.84	5.13	4.73	3.62	6.66
the fourth time	7.52	2.6	4.09	4.64	5.94
19d
the first time	6.74	4.53	4.54	2.38	5.22
the second time	2.16	6.01	5.03	2.19	4.96
the third time	4.73	2	4.79	3.95	5.38
the fourth time	4.38	5.57	6.79	3.3	4.71
0.5h
the first time	4.43	5.63	2.51	4.44	5.59
the second time	4.25	6.31	3.07	2.16	4.47
the third time	7.79	5.52	4.11	4.17	5.68
the fourth time	5.55	2.4	4.06	5.62	7.09
2.5h
the first time	8.63	4.53	5.18	3.58	4.24
the second time	6.31	2.1	6.17	3.62	5.54
the third time	7.03	6.59	4.37	3.84	2.36
the fourth time	5.4	6.3	4.68	4.56	2.93
4h
the first time	5.07	6.34	4.19	5.25	4.73
the second time	4.8	4.7	4.49	4.37	7.65
the third time	6.87	4.29	4.22	3.49	5.06
the fourth time	3.65	7.73	8.1	3.11	3.42
21d
the first time	8.68	5.92	4.61	3.91	10.06
the second time	4.75	6.03	4.75	4.5	7.75
the third time	3.54	3.53	5.83	5.32	7.73
the fourth time	4.19	4.6	4.43	4.56	5.97
0.5h
the first time	6.9	5.75	6.12	6.59	9.07
the second time	8.27	4.84	4.42	3.56	4.55
the third time	8.03	5.23	4.33	5.17	7.97
the fourth time	4.16	5.63	4.77	4.69	3.35
2.5h
the first time	6.87	4.55	4.91	4.01	4.12
the second time	10.26	6.58	6.32	4.68	6.96
the third time	6.87	3.62	6.98	4.25	5.69
the fourth time	5.18	4.96	7.34	4.99	5.71
4h
the first time	4.93	6.1	5.81	3.77	9.71
the second time	6.44	4.79	4.38	4.33	8.81
the third time	5.57	3.15	6.4	5.2	3.59
the fourth time	6.37	4.29	4.12	4.35	4.04
NS group
before 2d	NO.1	NO.2	NO.3	NO.4	NO.5	NO.6	NO.7	NO.8	NO.9	NO.10
the first time	3.82	3.52	4.74	4.34	4.95
the second time	5	4.1	3.63	4.57	5.05
the third time	4.97	4.59	5.03	4.2	5.58
the fourth time	4.84	4.95	5.11	4.18	5.11
before 1d
the first time	5.9	6.17	4.31	6.87	6.83
the second time	4.77	6.13	4.76	4.42	8.23
the third time	5.28	6.32	4.53	4.88	5.62
the fourth time	5.77	6.31	5.14	4.54	6.52
1d
the first time	5.92	4.15	4.81	4.68	6.45
the second time	4.45	4.75	6.32	3.96	3.02
the third time	4.7	5.72	3.96	4.39	3.4
the fourth time	4.46	5.2	5.19	4.29	3.37
3d
the first time	2.71	4.34	4.33	3.54	4.2
the second time	2.98	2.53	4.1	3.47	4.92
the third time	4.49	4.19	4.14	5.26	4.45
the fourth time	2.39	3.71	2.84	4.17	4.58
5d
the first time	4.92	4.22	4.19	5.19	4.81
the second time	4.01	4.33	2.9	3.89	4.66
the third time	5.14	4.35	4.25	5.43	3.47
the fourth time	5.9	4.06	4.09	5.44	4.38
7d
the first time	3.86	5.02	3.64	4.02	4.72
the second time	4.06	5.44	3.47	5.23	4.31
the third time	4.76	5.29	3.13	3.73	4.14
the fourth time	4.99	5.25	3.83	3.96	5.76
9d
the first time	4.78	4.64	4.48	5.55	4.89
the second time	4.52	4.89	5.02	4.88	3.52
the third time	5.08	4.48	4.88	5.03	3.67
the fourth time	4.82	5.27	4.7	5.49	3.81
11d
the first time	5.14	5.54	4.91	4.51	4.91
the second time	5.64	4.79	4.51	4.61	4.4
the third time	5.45	5.13	5.48	4.4	4.1
the fourth time	5.12	5.15	5.15	4.42	4.11
13d
the first time	3.96	5.38	7.65	2.63	3.41
the second time	3.73	4.83	7.16	2.57	3.84
the third time	4.32	3.84	3.04	2.76	2.6
the fourth time	3.4	4.07	7.47	3.88	2.97
15d
the first time	6.5	6.86	5.21	8.1	6.49
the second time	5.91	5.01	4.94	6.15	6.15
the third time	5.73	6.76	4.86	4.44	6.91
the fourth time	5.65	3.6	6.64	6.52	4.37
0.5h
the first time	5.97	4.49	6.61	4.28	5.31
the second time	5.99	2.48	4.17	4.51	6.62
the third time	6.48	4.49	4.35	3.98	4.25
the fourth time	5.46	2.1	3.75	5.17	5.33
2.5h
the first time	4.68	5.18	7.26	3.64	3.31
the second time	5.23	5.42	5.71	4.95	3.56
the third time	6.2	3.67	4.84	4.15	4.55
the fourth time	4.41	3.92	6.4	3.42	3.58
4h
the first time	6.11	4.17	4.73	5.25	4.02
the second time	3.84	4.12	6.44	5.13	3.4
the third time	4.92	3.33	7.74	6.61	4.58
the fourth time	5.89	3.76	4.91	3.94	5.78
17d
the first time	7.04	4.11	4.84	4.21	12.64
the second time	5.64	4.27	4.6	6.84	5.35
the third time	5.7	2.65	6.31	5.24	6.14
the fourth time	5.76	3.67	4.2	4.11	11.59
0.5h
the first time	2.48	4.58	6.26	4.62	6.1
the second time	6.62	5.52	5.12	4.96	2.43
the third time	6.84	3.72	3.77	5.63	4.03
the fourth time	6.18	3.97	5.48	3.36	5.74
2.5h
the first time	8.64	2.08	4.89	4.58	5.35
the second time	4.96	4.21	7.86	5.11	5.67
the third time	3.99	3.96	4.4	3.95	5.32
the fourth time	4.44	2.7	5.1	4.06	5.78
4h
the first time	4.38	4.02	4.32	4.63	3.86
the second time	4.86	3.17	7.06	4.84	3.48
the third time	2.95	2.37	6.75	6.44	8.48
the fourth time	3.99	3.51	5.9	5.24	7.94
19d
the first time	9.29	4.87	3.95	3.99	5.59
the second time	7.54	5.08	3.06	4.6	4.38
the third time	9.22	4.42	1.87	3.72	4.13
the fourth time	7.54	2.7	4.05	4.17	5.21
0.5h
the first time	7.92	4.81	4.83	4.83	4.82
the second time	8.79	4.48	7.08	4.45	5.93
the third time	6.07	2.67	5.68	4.37	7.42
the fourth time	6.87	4.93	4.2	6.31	6.65
2.5h
the first time	8.6	4.71	5.5	3.89	5.04
the second time	8.51	3.49	4.41	3.59	5.07
the third time	7.1	4.17	6.56	3.88	6.14
the fourth time	4.71	3.66	3.75	3.52	6.94
4h
the first time	10.05	4.1	3.6	5.74	5.2
the second time	8.55	4.03	4.34	4.34	5.38
the third time	6.54	3.24	3.83	4.46	2.05
the fourth time	4.67	4.2	2.44	4.11	3.57
21d
the first time	9.23	4.61	3.44`	5.01	5.89
the second time	4.71	4.58	2.81	4.49	5.75
the third time	5.54	4.01	3.69	5.12	5.94
the fourth time	4.69	4.89	5.03	6.22	3.22
0.5h
the first time	4.96	5.07	4.57	5.83	4.94
the second time	6.41	4.58	4.67	6.36	5.64
the third time	8.59	3.07	4.38	6.71	2.24
the fourth time	6.18	4.39	3.15	3.96	5.61
2.5h
the first time	8.44	4.72	6.02	5.9	8.18
the second time	5.91	4.64	4.62	4.89	3.3
the third time	10.14	5.15	3.98	4.46	4.05
the fourth time	7.36	2.25	4.42	6.28	5.36
4h
the first time	4.77	3.8	5.6	4.59	4.05
the second time	3.67	4.81	3.92	4.76	5.45
the third time	5.93	4.01	4.13	5.53	5.32
the fourth time	3.71	4.7	2.91	4.1	4.93
lappaconitine group
before 2d	NO.1	NO.2	NO.3	NO.4	NO.5	NO.6	NO.7	NO.8	NO.9	NO.10
the first time	5.83	4.67	6.23	6	6.08	7.25	5.53	5.76	5.01	5.32
the second time	5.16	5.52	5.77	3.03	7.88	6.88	4.94	6.2	3.89	5.32
the third time	5.34	5.65	5.15	3.37	4.55	9.18	6.61	5.82	3.73	4.56
the fourth time	4.41	5.48	5.07	4.78	6.3	7.75	5.45	5.68	4.49	4.7
before 1d
the first time	5.75	11.56	7.05	7.13	6.22	7.41	6.52	6.52	5.01	5.65
the second time	4.84	8.62	5.19	6.92	5.44	3.07	6.04	4.59	4.91	5.91
the third time	5.69	10.43	5.02	4.54	6.27	3.46	6.56	4.91	4.72	5.3
the fourth time	5.49	10.93	5.1	6.68	6.24	3.22	6.81	4.84	5.37	5.73
1d
the first time	4.98	7.78	4.34	5.11	3.43	4.39	3.91	5.23	3.37	5.03
the second time	4.58	8.14	5.38	5.33	3.59	5.58	5.05	5.74	3.92	5.24
the third time	4.04	7.65	4.8	4.56	3.56	5.69	3.91	5.56	3.39	4.68
the fourth time	3.45	7.97	4.23	5.57	3.43	5.13	3.27	4.27	3.93	5.32
3d
the first time	3.66	8.42	5.71	3.77	5.9	7.23	7.53	5.58	5.26	5.82
the second time	5.21	7.99	6.33	3.65	5.72	5.99	5.37	5.16	5.65	4.75
the third time	4.23	3.42	5.74	3.75	5.85	7.22	6.1	6.23	4.99	5.47
the fourth time	4.29	7.45	6.52	5.44	5.41	6.88	5.13	6.18	5.49	5.55
5d
the first time	5.02	10.3	4.72	4.47	5.4	5.53	6.07	5.64	6.09	5.66
the second time	4.55	4.11	4.19	4.84	4.5	5.11	5.69	5.42	4.07	4.83
the third time	4.49	4.42	4.47	4.63	4.86	5.09	5.63	5.79	3.93	4.54
the fourth time	4.36	4.27	4.55	4.03	4.55	3.99	6.05	4.08	3.84	4.69
7d
the first time	5.56	5.33	4.15	5.17	5.39	4.44	4.64	5.22	3.97	4.25
the second time	4.57	4.91	3.35	4.19	5.48	4.1	4.67	4.78	4.01	3.01
the third time	5.09	5.66	4.7	4.92	5.76	3.54	6.02	4.32	4.79	3.54
the fourth time	5.14	5.49	4.25	5.03	4.76	4.82	4.67	4.32	3.87	4.39
9d
the first time	6.16	6	5.26	5.27	5.5	5.59	6.25	6.11	3.99	4.19
the second time	5.36	3.28	5.31	5.11	6.68	4.33	5.08	5.59	4.16	4.39
the third time	6.57	7.45	4.96	4.85	6.78	5.07	4.78	5.81	3.51	4.48
the fourth time	5.38	6.73	4.57	5.32	6.32	5.2	5.17	5.53	3.73	4.3
11d
the first time	6.32	4.98	6.34	6.35	3.88	5.67	5.69	8.39	4.88	4.61
the second time	5.68	5.55	5.24	6.37	5.94	5.53	5.05	7.14	4.4	4.23
the third time	5.48	4.74	5.73	6.28	5.53	5.41	5.4	5.63	4.39	4.05
the fourth time	5.38	4.68	5.03	5.26	5.73	5.02	4.21	5.4	4.7	4.26
13d
the first time	4.09	5.34	3.76	6.36	4.2	5.25	3.86	6.44	3.36	2.94
the second time	2.89	4.3	4.17	4.31	3.74	5.08	5.12	3.09	3.08	4.32
the third time	3.56	3.63	5.07	5.21	3.81	4.27	5,68	5,65	3.3	3.24
the fourth time	3.79	4.99	5.43	5.35	3.5	6.51	5.7	4.03	3.84	3.37
15d
the first time	3.78	5.35	3.65	4.67	3.41	5.04	6.94	4.62	4.01	3.72
the second time	4.07	6.33	3.5	4.26	3.27	6.24	5.92	6.61	2.41	2.67
the third time	3.87	4	3.96	3.38	4.84	3.21	3.34	3.78	3.16	4.4
the fourth time	4.81	7.83	3.4	3.88	6.95	5.09	7.02	4.06	3.55	5.72
0.5h
the first time	5.35	3.44	7.74	5.39	4.27	7.42	5.12	6.53	3.76	3.73
the second time	3.83	6.01	5.03	7.13	5.84	4.45	4.69	4.94	4.03	3.38
the third time	3.78	4.75	3.99	6.9	11.78	5.64	4.6	4.56	3.84	3.38
the fourth time	4.94	4.15	4.63	6.11	5.02	11.21	5.36	5.72	4.46	4.8
2.5h
the first time	4.99	3.46	5.2	5.53	6.53	5.41	3.51	5.2	4.39	3.39
the second time	5.34	3.26	4.84	5.13	8.16	8.87	9.14	6.76	3.53	5.78
the third time	5.68	3.73	4.85	6.16	4.23	5.5	6.05	6.61	4.2	3.72
the fourth time	4.95	4.89	7.35	6.97	5.94	4.87	5	6.29	4.06	5.96
4h							4.43
the first time	4.25	6.42	6.96	6.74	6.2	4.75	5.5	5.76	4.09	3.83
the second time	4.66	7.22	4.55	5.19	5.46	7.28	3.8	4.61	4.93	4.17
the third time	4	6.54	4.35	3.38	4.29	9.3	4.8	4.46	3.83	3.92
the fourth time	5.17	6.4	5.48	5.34	5.82	4.4	5.11	5.97	4.19	5.87
17d
the first time	4.95	5.21	5.28	4.94	5.48	6.73	5	6.35	4.59	4.49
the second time	7.62	3.41	5.53	2.17	8.82	7.17	7.03	5.38	4.91	4.34
the third time	5.72	7.95	3.11	5.1	6.98	4.06	5.6	5.03	4.27	5.66
the fourth time	7.14	5.84	5.68	4.72	5.83	4.46	6.06	4.53	5.55	3.72
0.5h
the first time	9.21	5.53	4	4.63	13.34	3.96	11.31	5.76	3.94	3.91
the second time	4.56	4.56	4.05	5.06	4.04	3.54	7.36	5.9	4.63	3.3
the third time	5.89	4.93	5.24	4.38	8.07	3.4	6.73	10.87	4.41	5.52
the fourth time	4.26	5.6	4.38	5.01	6.89	7.86	7.82	5.71	4.06	3.7
2.5h
the first time	3.72	5.24	4	5.38	5.12	3.98	5	4.36	3.82	3.51
the second time	3.87	6.14	7.4	6.2	6.3	5.29	4.5	3.93	3.66	3.77
the third time	4.84	6.04	4.42	3.99	7.11	4.25	2.88	4.73	4.09	4.14
the fourth time	4.14	3.95	5.48	4.05	3.23	5.85	3.93	3.57	4.88	5.55
4h
the first time	4.4	6.26	3.83	4.89	2.54	5.97	5.65	5.18	3.59	4.04
the second time	4.99	5.9	4.71	3.3	5.12	5.77	3.88	4.75	4.83	4.09
the third time	6.61	4.41	5.15	4.28	3.72	5.93	7.04	3.23	3.84	3.95
the fourth time	5.81	4.68	4.09	6.46	3.48	3.72	5.1	6.23	4.28	4.41
19d
the first time	5.83	4.26	3.57	5.24	6.18	2.12	3.76	8.64	2.15	2.28
the second time	4.89	3.44	4.38	5.43	3.22	8.05	4.77	7.65	3.75	3.7
the third time	4.85	6.94	4.52	5.32	5.72	7.08	6.48	4.94	4.11	4.97
the fourth time	5.35	4.99	4.82	4.04	7.93	3.26	7.69	6.55	4.01	4.81
0.5h
the first time	5.08	2.2	5.67	3.62	8.78	5.68	5.02	8.66	3.75	4
the second time	5.93	5.36	4.64	6.09	2.99	4.55	7.63	8.53	4.23	4.1
the third time	5.61	8.88	4.14	7.11	8.68	2.7	5.61	5.38	4.32	3.39
the fourth time	3.76	3，86	4.65	3.24	6.08	4.52	4.26	7.06	2.94	3.9
2.5h
the first time	7.7	5.6	4.35	5.67	3.52	4.71	10.72	4.25	3.7	4.84
the second time	4.73	5.8	4.68	5.08	6.39	4.98	6.56	5.91	2.57	4.89
the third time	4.58	5.24	6.79	5.9	4.34	6.67	10.27	4.61	4.2	4.24
the fourth time	4.39	3.2	4.49	5.45	4.77	4.29	6.02	4.79	3.42	5.92
4h
the first time	3.99	6.11	3.21	7.01	3.53	3.97	6.87	4.69	2.29	4.28
the second time	3.13	4.2	4.28	7.04	3.31	4.42	4.99	5.25	3.21	7.24
the third time	4.03	5.8	3.93	3.6	5.28	4.76	3.17	4.72	3.5	5.09
the fourth time	4.94	7.69	6.25	4.33	6.07	6.3	3.56	4.6	4.78	4.69
21d
the first time	6.76	8.52	5.01	7.06	6.94	9.12	9.19	4.88	6.54	7.12
the second time	6.95	4.91	4.44	3.72	4.03	2.93	6.12	4.94	3.67	2.79
the third time	5.44	6.56	5.57	7.39	5.9	2.58	7.3	3.79	3.59	6.9
the fourth time	7.63	5.05	4.47	5.52	2.84	4.94	4.34	3.75	3.56	6.99
0.5h
the first time	4.88	8.56	4.23	6.94	8.21	7.68	7.47	4.69	6.81	6.07
the second time	6.06	3.96	6.47	5.4	5.37	10.45	5.79	6.7	4.38	4.17
the third time	5.53	4.67	4.77	4.89	6	8.52	4.64	7.02	3.16	6.73
the fourth time	5.44	4.62	5.03	5.71	4.82	4.65	5.37	8.14	4.74	4.27
2.5h
the first time	4.56	3.67	4.64	6.67	6.7	3.55	4.03	6.28	3.86	10.09
the second time	5.14	4.37	4.52	7.72	5.62	5.29	4.58	3.85	4.33	4.91
the third time	5.82	4.54	4.06	7.49	5.7	5.36	6.75	6.14	4.22	6.92
the fourth time	5.21	5.27	3.67	7.67	6.06	5.22	4.86	5.34	2.94	5.24
4h
the first time	4.56	7.46	6.03	6.57	7.32	5.38	11.04	7.07	4.03	6.63
the second time	4.17	8.74	2.88	7.35	6.02	5.66	7.39	8.29	3.87	4.4
the third time	5.25	3.9	4.6	5.97	8.51	4.91	6.69	7.59	3.23	6.94
the fourth time	4.58	6.07	3.36	5.57	6.24	4.74	12.77	9.46	3.5	6.51
K562 cells group
before 3d
the first time	4.18	3.71	4.13	2.83	2.64	6.01	5.19	3.32	3.72	5.36	2.72	5.3	2.86	4.7	4.46
the second time	2.55	3.64	2.99	2.84	2.16	5.07	3.06	2.62	3.81	5.07	3.41	4.31	3.01	2.87	4.45
the third time	2.79	3.16	3.24	2.9	6.63	4.8	6.61	3.55	3.15	5.29	2.52	5.59	3.02	2.76	3.34
the fourth time	3.02	3.21	3.08	3.14	2.85	4.85	2.4	3.13	2.63	4.04	3.06	5.44	3.37	2.36	4.47
before 2d
the first time	3.13	4.52	4.28	3.34	3.34	4.43	4.26	2	3.79	4.59	2.57	9.08	2.58	2.51	3.23
the second time	3.41	5.22	4.69	7.61	3.23	3.84	3.65	4.15	2.75	6.99	2.13	5.64	3.21	3.4	5
the third time	2.25	2.98	4.4	5.42	2.42	6.16	4.1	3.13	5.06	3.42	4.12	5.76	3.3	2.94	4.04
the fourth time	3.67	2.87	3.96	4.37	2.63	4.78	3.29	2.01	4.07	3.72	3.44	4.9	3.57	2.65	3.64
before 1d
the first time	6.08	3.71	4.73	4	3.1	4.87	4.64	3.52	4.68	5.56	3.2	4.48	2.13	4.04	2.83
the second time	6.76	4.48	4.63	4.32	3.57	3.44	2.7	3.76	4.41	3.54	2.51	4.7	2.49	4.29	2.43
the third time	3.93	2.45	2.73	4.37	2.62	3.56	3.2	4.77	4.94	3.92	2.81	4.7	2.87	3.89	2.98
the fourth time	4.19	4.23	3.25	3.09	3.15	4.05	2.81	3.82	4.19	3.61	2.78	3.5	2.29	4.41	2.78
1d
the first time	4.75	3.53	3.41	5.76	4.84	7.6	6.19	3.31	2.99	6.2	4.33	4.63	4.56	6.1	4.67
the second time	4.51	4.01	4.71	3.46	5.63	6.72	5.1	5.26	6.53	5.97	3.32	4.77	4.25	4.44	4.18
the third time	3.73	3.2	6.05	3.84	4.21	7.6	3.94	4.61	6.75	5.21	3.43	3.35	4.18	4.52	4.6
the fourth time	4.63	3.72	5.02	3.93	4.7	4.18	4.4	4.64	6.62	5.87	3.68	4.72	4.64	4.47	2.98
3d
the first time	7.03	4.91	4.3	4.3	3.05	5.15	3.65	4.26	5.79	8.73	4.78	7.3	2.84	4.63	8.43
the second time	3.91	3.85	4.11	4.25	3.8	5	2.91	4.3	5.48	4.09	3.58	7.23	3.54	2.82	5.1
the third time	3.81	3.25	4.55	4.55	3.59	4.36	2.92	5.36	4.94	3.66	3.14	5.07	3.49	3.25	5.63
the fourth time	4.08	3.52	3.42	4.36	3.59	4.38	2.44	4.12	4.78	4.01	2.94	5.82	2.42	4.17	4.69
5d
the first time	5.86	3.82	3.67	4.25	4.11	5.47	3.68	3.32	3.45	5.73	3.04	2.96	4.01	3.67	6.44
the second time	5.49	3.48	4.25	4.8	3.79	4.57	4.35	2.78	4.08	3.5	3.23	3.95	2.38	4.07	5.15
the third time	5.38	3.37	3.48	4.69	4.03	5.17	4.76	3.83	4.19	5.6	3.25	4.06	2.72	3.28	3.91
the fourth time	5.88	3.19	3.73	4.32	3.32	5.77	4.1	4.1	4.33	5.58	3.18	3.71	3.17	3.17	3.78
7d
the first time	4.69	5.43	3.32	5.43	3.63	5	3.29	5.04	4.75	5.89	3.25	5.58	4.66	6.54	5.1
the second time	5.09	3.8	4.54	3.25	4.01	7.72	3.99	3.38	3.8	4	3.7	3.99	3.55	3.36	4.64
the third time	4.59	3	5.11	4.02	4.56	5.89	3.88	3.33	2.29	4.72	5.93	4.43	4.08	3.65	5.67
the fourth time	3.35	2.93	3.84	3.93	3.64	6.95	4.48	3.82	4.64	5.09	3.86	4.76	3.3	3	5.22
9d
the first time	3.35	3.55	4.62	3.5	2.72	2.89	3.9	3.16	3.67	2.91	2.72	5.66	3.54	5.8	4.24
the second time	3.32	2.64	3.12	3.43	2.94	3.09	3.27	2.95	5.34	3.72	2.39	7.31	2.93	3.13	3.74
the third time	3.68	3.85	3.99	4.21	3.03	3.22	4.39	3.46	3.53	3.29	3.12	5.36	3.19	3.35	3.02
the fourth time	3.57	2.33	3.03	3.58	2.81	3.71	3.05	2.75	4.23	3.04	3.07	5.17	3.39	3.07	3.18
11d
the first time	5.87	3.41	2.91	7.42	3.84	3.06	3.26	3.32	5.51	5.52	3.69	5.78	7.01	5.68	4.66
the second time	3.74	3.32	3.72	5.27	3.82	3.84	3.06	3.44	4.39	5.37	2.31	5.12	4.9	3.34	5.14
the third time	2.95	3.49	3.29	4.16	4.13	3.38	2.9	3.3	3.79	5.19	3.98	3.05	4.78	3.28	3.99
the fourth time	2.94	3.61	3.04	4.32	3.77	3.77	3.34	3.84	3.32	5.07	3.13	3.18	4.31	3.64	3.49
13d
the first time	3.95	3.72	4.8	5.09	3.26	6.24	3.34	3.29	5.47	4.64	2.29	9.28	4.05	5.07	6.23
the second time	4.01	3.68	5.25	2.97	3.42	5.34	3.57	4.46	5.25	6.09	4.5	3.77	3.37	4.57	6.18
the third time	4.01	3.77	5.5	2.7	3.46	4.02	3.22	3.02	4.04	5.33	3.5	3.54	3.69	4.63	5.97
the fourth time	4.27	3.45	4.36	2.79	4.12	4.94	3.5	3.55	5.58	5.78	3.9	3.96	3.77	5.06	6.27
15d
the first time	6.8	3.68	4.15	5.99	3.45	5.96	3.11	3.43	5.62	4.1	4.01	4.07	4.1	2.74	7.01
the second time	3.49	4.62	3.98	3.89	3.82	5.72	3.35	3.31	5.14	4.78	4.9	5.04	4.94	5.77	6.94
the third time	3.87	3.91	3.3	4.72	3.22	5.68	3.39	4.84	5.01	3.79	4	4.28	3.57	4.41	6.93
the fourth time	3.44	3.5	3.82	3.43	3.99	5.83	3.96	3.76	5.81	4.16	4.78	5.07	3.64	4.43	6.12
0.5h
the first time	5.07	3.37	4.16	3.71	4.87	2.22	2.18	3.7	4.63	6.25	3.67	3.93	3.19	3.91	5.17
the second time	6.08	4.97	3.74	4.62	4	3.97	3.81	4.2	4.61	5.69	4.52	3.35	2.92	4.85	5.09
the third time	5.48	3.44	3.28	3.69	3.24	4.18	2.84	4.1	4.59	5.74	4.1	4.87	3.09	3.87	5.21
the fourth time	5.49	4.65	4.08	3.81	3.27	3.33	3.14	4.23	4.28	5.18	4.19	3.33	3.27	3.66	5.72
2.5h
the first time	4.7	5.41	4.47	3.55	2.9	2.9	4.67	3.76	5.07	5.51	4.57	3.67	4.05	4.48	5.17
the second time	3.14	3.79	4.33	3.32	5.28	2.88	4.6	4.21	4.86	4.24	3.52	3.39	3.98	4.69	4.17
the third time	4.74	3.4	3.33	3.08	3.79	2.97	3.32	3.81	4.77	3.43	4.59	3.34	3.55	3.89	5.51
the fourth time	4.3	4.38	4.17	3.41	3.09	2.96	5.03	3.94	4.69	4.18	3.54	3.76	4.23	4.01	5.71
4h
the first time	4.04	3.5	4.98	5.07	3.7	3.04	4.41	4.2	4.67	6.21	4.21	3.83	3.21	4.61	6.07
the second time	3.97	3.55	3.67	3.68	3.49	3.27	4.27	3.97	4.97	6.04	4.07	3.04	4.17	4.54	5.47
the third time	4.01	3.61	3.24	4.01	3.51	3.41	4.36	3.88	4.57	5.97	4.17	3.76	3.64	5.16	5.98
the fourth time	3.81	3.7	3.36	3.97	3.9	4.04	4.54	3.98	4.78	5.88	4.24	3.54	3.57	4.77	5.76
17d
the first time	9.38	2.05	3.9	9.55	3.5	4.66	4.11	5.26	7.36	2.75	4.01	3.21	4.79	5.31	4.56
the second time	4.56	2.55	4.37	7.35	3.94	2.4	2.39	4.75	4.52	4.25	2.85	3.88	2.65	4.22	3.34
the third time	5.65	4.55	4.15	5.4	7.56	3.7	2.25	4.48	4.29	3.77	3.28	5.96	5.95	3.02	3.34
the fourth time	3.05	2.04	5.06	6.45	3.72	2.24	3.29	3.91	3.44	3.41	4.82	5.41	3.81	4.43	4.49
0.5h
the first time	4.58	3.91	3.31	3.64	3.21	3.92	5.02	3.73	2.52	2.87	3.1	3.84	2.32	5.3	3.64
the second time	2.74	3.36	3.64	3.2	3.36	4.45	2.61	2.56	3.54	2.43	6.05	2.63	3.85	3.16	4.41
the third time	2.39	4.04	3.61	4.15	2.85	4.16	2.34	3.92	4.09	3.44	3.2	4.92	2.77	3.54	3.25
the fourth time	2.74	3.6	3.27	2.81	1.6	2.56	2.16	3.75	5.02	3.36	3.31	2.22	3.32	3.76	2.58
2.5h
the first time	3	4.05	5.88	3.07	5.74	2.5	2.47	2.4	3.89	4.86	2.68	2.96	3.64	3.51	4.04
the second time	4.28	3.43	2.27	2.55	4.19	3	3.58	3.78	4.17	2.02	3.38	4.03	4.59	5.17	4.45
the third time	3.73	4.21	3.56	2.31	4.28	2.89	3.65	4.87	5.14	3.87	4.23	2.66	2.77	2.95	3.36
the fourth time	4.24	3.21	3.71	3.26	3.73	2.77	2.95	3.9	5.87	3.29	3.37	2.91	3.12	3.66	4.8
4h
the first time	2.53	3.26	4.51	3.89	3.92	2.25	4.74	3.01	4.78	2.47	6.01	2.96	3.5	3.16	3.64
the second time	3.8	3.12	3.21	3.11	3	4.95	2.74	2.78	3.97	3.17	4.23	2.71	2.74	5.04	3.78
the third time	3.06	3.29	3.05	3.51	5.58	4.82	3.9	3.56	4.04	3.84	3.78	3.24	3.61	4.21	4.21
the fourth time	4.2	2.68	5.61	2.87	3.1	4.5	3.03	3.41	5.01	3.67	3.56	2.88	2.9	4.07	3.56
19d
the first time	5.01	3.98	6.68	4.49	5.86	7.41	3.46	3.35	3.07	4.19	2.93	4.86	3.39	3.58	4.34
the second time	5.09	5.02	4	6.1	6.17	5.77	2.79	3.22	3.78	4.25	2.91	7.16	3.63	3.68	4.03
the third time	5.16	3.16	5.94	4.14	4.45	5.59	2.87	2.73	3.66	3.42	3.08	5.94	4.08	3.63	4.33
the fourth time	4.79	3.25	4.73	4.51	4.31	4.02	3.15	2.75	4.03	4	3.09	5.61	3.57	3.89	4.29
0.5h
the first time	4.46	3.93	5.42	4.24	3.4	6.62	3.3	4.44	2.65	3.76	3.08	7.23	3.99	2.97	3.32
the second time	4.05	3.61	4.43	4.38	2.88	3.83	3.73	4.71	3.88	3.46	3.2	3.87	3.58	3.19	4.13
the third time	3.91	3.84	5.37	4.35	3.26	3.62	3.13	4.24	3.67	3.35	3.25	3.95	3.17	3.5	3.09
the fourth time	3.97	3.61	4.07	4.67	3.19	3.74	3.63	4.19	3.79	3.19	3.37	4.05	3.43	3.51	3.47
2.5h
the first time	5.07	3.43	5.72	4.34	3.97	4.67	3.46	4.13	3.67	3.91	3.42	3.99	3.23	3.14	3.91
the second time	5.13	3.67	5.69	4.62	3.89	4.12	3.67	4.27	3.79	3.87	3.13	3.91	3.63	3.61	3.45
the third time	5.02	3.79	4.87	4.71	3.81	4.93	3.41	4.07	3.13	3.99	3.17	3.88	3.76	3.63	3.56
the fourth time	4.92	3.24	4.91	4.89	3.95	4.84	3.55	4.09	3.89	3.61	3.41	3.77	3.91	2.99	4.07
4h
the first time	5.04	3.62	4.97	4.62	3.76	4.51	3.77	4.14	3.62	4.01	3.45	3.7	3.14	3.11	3.87
the second time	5.1	3.65	4.61	4.37	3.81	4.76	3.46	4.16	3.71	4.04	3.33	3.77	3.77	3.99	3.61
the third time	5.14	3.71	5.43	4.76	3.83	4.33	3.51	4.01	3.21	3.89	3.13	3.91	3.45	3.45	3.11
the fourth time	5.16	3.21	5.67	4.23	3.99	4.77	3.81	4.04	3.42	4.1	3.51	3.87	3.07	3.42	4.13
21d
the first time	3.91	4.61	6.28	5.37	3.33	6.45	5.3	3.57	4.69	4.14	3.58	7.35	2.88	2.66	4.39
the second time	3.66	3.75	4.01	4.45	3.48	6.3	4.17	3.59	3.32	2.47	3.13	6.29	3.17	4.26	3.67
the third time	3.85	4.22	6.3	5.48	3.32	5.74	2.69	3.49	3.5	3.57	3.98	4.74	4.07	2.83	3.88
the fourth time	3.88	3.42	4.9	4.82	3.6	6.04	2.9	3.04	4.2	2.82	3.62	5.66	3.86	4.27	3.72
0.5h
the first time	4.28	3.78	6.16	2.99	3.94	6.59	2.51	3.48	3.94	3.21	3.39	2.65	3.92	3.66	3.86
the second time	3.92	4.09	4.02	4.57	4.32	7.31	2.3	3.92	4.07	4.24	3.82	3.22	3.57	4.07	4.43
the third time	3.71	3.51	4.82	4.69	3.33	6.41	2.97	3.46	3.38	3.95	3.53	3.42	3.7	3.96	3.95
the fourth time	3.45	3.82	5.94	4.87	3.51	6.01	3.49	3.32	3.88	3.75	3.87	2.91	3.84	3.8	6.42
2.5h
the first time	3.87	4.21	6.23	5.37	3.29	6.17	2.91	3.43	3.87	4.27	3.91	2.97	4.03	3.99	3.76
the second time	3.62	3.78	5.73	4.83	3.41	6.21	2.83	3.47	3.85	3.43	4.07	3.13	3.91	3.43	3.57
the third time	3.97	3.89	5.91	4.71	3.47	6.04	3.04	3.23	4.12	3.79	3.43	2.69	3.84	3.81	3.89
the fourth time	3.47	4.01	6.07	4.96	3.54	5.91	2.63	3.87	3.93	3.93	3.79	3.57	3.7	4.01	3.43
4h
the first time	3.57	4.42	5.97	4.97	3.67	6.27	2.98	3.56	3.74	3.33	4.01	3.23	3.63	4.17	4.23
the second time	3.78	3.67	5.84	4.34	3.91	6.01	3.07	3.79	3.69	3.49	3.66	3.13	3.79	4.11	3.77
the third time	3.91	3.96	5.92	4.93	3.11	5.96	3.13	3.45	4.27	4.07	3.73	3.07	3.87	3.96	3.65
the fourth time	4.07	3.87	5.63	4.89	3.27	6.37	2.61	3.21	3.84	3.98	3.55	3.16	3.94	3.71	3.43
